# Supplementary material for: The subiculum is a patchwork of discrete subregions
Source: eLife. 2018 Oct 30;7:e37701. doi: 10.7554/eLife.37701 (PMC6226292; doi:10.7554/eLife.37701)
Supplement: Supplementary file 1. — See tableS1.txt. [file elife-37701-supp1.txt]

clust	gene	p_val	avg_logFC	pct.1	pct.2	p_val_adj
0	S100b	4.47694557113273e-65	0.685726267989469	0.64	0.155	8.30518172900832e-61
0	Fezf2	7.14799512659246e-41	0.496837783827251	0.993	0.803	1.32602457593417e-36
0	Rprm	8.66988813540716e-39	0.507768469793842	0.855	0.479	1.60835094799938e-34
0	Bcl11b	1.54714065324253e-38	0.478146797810033	0.993	0.953	2.87010062583021e-34
0	Cttnbp2	2.51803703559992e-34	0.503750250037767	0.996	0.964	4.6712105047414e-30
0	Gabra1	1.19455384666402e-33	0.488487257538304	1	0.919	2.21601684094643e-29
1	Dlk1	2.90085064807169e-91	0.877568598129931	0.745	0.134	5.3813680372378e-87
1	Serpina3g	4.32493295672579e-76	0.479817626587947	0.505	0.04	8.02318312802201e-72
1	Nnat	1.11661764130399e-68	0.99716186513838	1	0.819	2.07143738638303e-64
1	Cxcl12	7.08092590813923e-68	0.589143614775713	0.632	0.117	1.31358256521891e-63
1	Cpne7	5.64400106550577e-66	0.79924590429396	1	0.834	1.04701863766198e-61
1	Jun	1.32604580378814e-64	0.795694091381683	0.973	0.604	2.45994757060738e-60
1	Tgfb2	6.14792296943074e-63	0.856045962460003	0.845	0.314	1.1405011900591e-58
1	Dcn	8.5195348331736e-59	1.12216701792227	0.973	0.54	1.58045890690203e-54
1	Col6a1	2.7599070343196e-56	0.549845221485109	0.641	0.148	5.11990353936629e-52
1	Pde1a	1.29646797694266e-51	0.486218398247445	1	0.999	2.40507774402632e-47
1	Mmd	8.56205498815598e-51	0.564240427141528	1	0.98	1.58834682085282e-46
1	Dgkg	1.33708291672409e-48	0.563229153452634	1	0.909	2.48042251881485e-44
1	Rspo2	1.56880481534592e-45	0.495068657372359	0.9	0.47	2.91028981294822e-41
1	Pcdh9	1.74030323334412e-42	0.62162519381338	0.986	0.693	3.22843652817668e-38
1	Cpne6	4.93588217465444e-42	0.577285113912544	1	0.984	9.15655502220145e-38
1	Calb1	2.34149035808501e-38	0.713296953058701	0.95	0.531	4.3436987632835e-34
1	Ccnd1	8.90046484284429e-38	0.544118336772625	0.75	0.344	1.65112523299604e-33
1	Grp	2.99429625242918e-23	0.514209805509526	0.845	0.537	5.55471897788137e-19
2	Id2	2.845163085768e-57	0.948219945563448	0.993	0.868	5.27806204040821e-53
2	Lrp1b	2.93356955813522e-51	0.817264043668447	0.934	0.394	5.44206488729664e-47
2	Kctd8	7.8432776009234e-50	0.569034608538526	0.828	0.266	1.4550064277473e-45
2	Plcxd3	8.08355323652246e-47	0.667168536863072	0.808	0.269	1.49957996090728e-42
2	Pcdh10	1.19539646615068e-46	0.497143695868089	0.927	0.388	2.21757998435613e-42
2	Tpbg	3.08208771671113e-43	0.697762816500534	0.848	0.352	5.71758092327083e-39
2	Arhgdib	1.81576784186099e-42	0.570703336785626	0.821	0.293	3.36843092343632e-38
2	Cdh13	3.76469458449821e-42	0.791574651726829	0.974	0.596	6.98388492370263e-38
2	Snap25	2.42060826450937e-41	0.493475216048558	1	1	4.49047039149133e-37
2	Slc35f1	3.22704498938451e-41	0.60345995808391	1	0.964	5.9864911598072e-37
2	Ndrg3	4.16557318745867e-41	0.506926161465717	1	0.997	7.72755482005457e-37
2	Socs2	1.50444587393612e-39	0.617178307608097	0.954	0.527	2.7908975407389e-35
2	Gm3788	5.69568491649386e-39	0.480604680624182	0.987	0.988	1.05660650885878e-34
2	Ap1s2	3.04246787763352e-34	0.676120766775673	0.887	0.457	5.64408215979794e-30
2	Cyp46a1	1.80760557191894e-33	0.501210262891317	1	0.977	3.35328909646683e-29
2	Wnt7b	1.45310258431645e-32	0.58145528536108	0.848	0.389	2.69565060416545e-28
2	Cpne8	1.92358288497047e-32	0.515060346205265	0.974	0.582	3.56843860990873e-28
2	Nefm	2.70594060344909e-31	0.618637036873074	1	0.973	5.01979041345841e-27
2	F730043M19Rik	7.67935223075501e-30	0.485020273119115	0.927	0.561	1.42459663232736e-25
2	6330527O06Rik	2.39238670239367e-27	0.50665251473069	0.815	0.392	4.43811657161049e-23
2	Parm1	1.25158539769701e-25	0.491530377495621	1	0.896	2.32181607126773e-21
2	Rgs4	1.48684724465067e-23	0.510462468676282	1	0.851	2.75825032355146e-19
3	Syt2	5.54704673296429e-162	1.09622627493031	0.864	0.028	1.02903263943221e-157
3	Fn1	1.89789021286753e-115	0.968342074530424	0.941	0.11	3.52077613389056e-111
3	Igfbp4	4.3242133353515e-80	1.12786828935214	0.907	0.197	8.02184815841057e-76
3	Tshz2	3.19251755205598e-74	1.16524007838878	0.992	0.272	5.92243931081905e-70
3	5830416P10Rik	6.07782484782384e-70	0.726269023762331	0.881	0.188	1.1274972875198e-65
3	Nts	4.35972646584094e-68	1.75448882846181	0.983	0.444	8.08772856678152e-64
3	Rasd1	1.88511221726041e-62	0.956252942687724	0.975	0.357	3.49707167423978e-58
3	1110008P14Rik	2.17775203947805e-62	1.07284276768242	1	0.998	4.03994780843574e-58
3	Lxn	3.43114767603386e-62	1.61652176451022	0.992	0.809	6.36512205381042e-58
3	Slc17a6	1.41811032590531e-61	0.798499892755478	0.932	0.249	2.63073646558694e-57
3	BC048546	8.74096019806701e-58	0.63353101039807	0.805	0.171	1.62153552634341e-53
3	Ldhb	2.50382726785882e-57	0.835537348938748	1	1	4.6448499646049e-53
3	Sparcl1	4.00497866539885e-56	0.881295003515789	1	0.987	7.42963592218141e-52
3	Robo3	4.36370301043632e-56	0.500147010161574	0.644	0.099	8.09510545466042e-52
3	Asap1	5.49137881644563e-54	1.05984530404538	1	0.695	1.01870568423883e-49
3	Amn	8.51673575853677e-52	0.654216354620858	0.898	0.282	1.57993965056616e-47
3	Chchd10	3.08400101668565e-51	0.660694339286808	1	0.999	5.72113028605356e-47
3	Epha5	2.09222808645277e-47	0.848859934420527	1	0.908	3.88129232317854e-43
3	Mt1	4.12060352116127e-47	0.792323774931489	1	0.847	7.64413159210628e-43
3	Nos1ap	7.17220871129091e-45	0.919370366760811	0.992	0.856	1.33051643803158e-40
3	Tekt5	2.20332623717763e-44	0.537382752989807	0.864	0.289	4.08739050258823e-40
3	Mdh1	3.51025641334517e-44	0.584277721081623	1	1	6.51187667239663e-40
3	Atp5h	1.41826059653608e-43	0.482159337955403	1	1	2.63101523263408e-39
3	mt-Co1	4.09697447204375e-43	0.857662008004084	1	0.999	7.60029734308836e-39
3	Haghl	8.0508306404517e-43	0.897534819127967	1	0.983	1.4935095921102e-38
3	Nrp1	4.09592219618332e-42	0.823051859571546	1	0.756	7.59834526613967e-38
3	Kcnab3	8.31404332301218e-42	0.568101674556897	0.898	0.385	1.54233817685199e-37
3	AI593442	1.35424295774449e-41	0.770913329949499	0.983	0.761	2.5122561109118e-37
3	Sept4	4.41198776913963e-40	0.86614439275878	0.958	0.603	8.18467851053093e-36
3	B2m	4.50777192993743e-40	0.762187658164577	0.907	0.451	8.36236770722692e-36
3	Ckmt1	6.2799143579962e-38	0.580696277296389	1	0.999	1.16498691255188e-33
3	Nkiras1	6.9050057713953e-38	0.718113208368485	1	0.987	1.28094762065154e-33
3	Pacsin1	1.39202775302592e-37	0.577737150283237	0.992	0.987	2.58235068463838e-33
3	Gpx4	1.78087084263297e-37	0.750359245913239	1	0.995	3.30369350016842e-33
3	Brp44l	3.62635752867169e-37	0.479330439913432	0.992	0.911	6.72725585143884e-33
3	Camk2g	1.72297142300094e-36	0.618416284911102	0.924	0.483	3.19628428680904e-32
3	Mt2	1.91307745266209e-36	0.516935927221606	0.924	0.398	3.54894998243344e-32
3	mt-Rnr1	8.47501863846823e-36	0.620823677767927	1	1	1.57220070762224e-31
3	Psmb7	3.89240684482921e-35	0.521129674567796	0.966	0.778	7.22080393784267e-31
3	Sept3	5.58961993030648e-35	0.623581298006609	1	0.955	1.03693039327115e-30
3	Ppm1l	6.67912574365225e-35	0.615605735092668	1	0.945	1.23904461670493e-30
3	Ndufb8	1.94220991791243e-34	0.506731839325867	1	0.999	3.60299361871934e-30
3	Spint2	7.16881777488811e-34	0.480240462929086	0.907	0.481	1.32988738541949e-29
3	Atp6v0c	7.31428842857219e-34	0.768436782575625	0.941	0.608	1.35687364638443e-29
3	Ptprt	1.13195272832084e-33	0.703010345980263	0.983	0.579	2.09988550630798e-29
3	Atp2b1	3.38602589986328e-33	0.496422332729585	1	1	6.28141664683638e-29
3	Cit	7.28235578331704e-33	0.609007832255654	0.941	0.576	1.35094982136314e-28
3	Ppargc1a	8.87377936577276e-33	0.667064656843906	0.992	0.865	1.6461748101445e-28
3	Hlf	1.61028853088159e-32	0.56668118635268	0.966	0.629	2.98724625363843e-28
3	Ncald	5.02167116452924e-32	0.545135058081273	0.941	0.516	9.3157021773182e-28
3	Swi5	8.98039417408627e-32	0.571462092837502	1	0.998	1.66595292323474e-27
3	Rps6	1.09923531810232e-31	0.552097507658891	1	0.994	2.03919143861161e-27
3	Cacng3	1.37333550875102e-31	0.677452059143236	0.975	0.661	2.54767470228401e-27
3	Scg2	5.75634384366427e-31	0.823958556151654	0.975	0.813	1.06785934643816e-26
3	Vsnl1	6.62697806366339e-31	0.667914813647233	1	0.961	1.2293707005902e-26
3	Luzp1	7.49190610395371e-31	0.703564549739987	0.983	0.887	1.38982350134445e-26
3	Bphl	1.0270546365126e-30	0.673548369699743	0.924	0.655	1.90528905619452e-26
3	Dkk3	1.82504314157886e-30	0.706316550240524	0.992	0.84	3.38563753194294e-26
3	Gabra1	2.52564503764153e-30	0.593556285688306	1	0.932	4.6853241093288e-26
3	Cttnbp2	1.14761957210661e-29	0.604614107706337	1	0.969	2.12894906821497e-25
3	Nr4a2	4.53383960459412e-28	0.591935779504737	0.992	0.793	8.41072585048255e-24
3	Cdh8	8.99607797254039e-28	0.552823214225733	0.907	0.515	1.66886242468597e-23
3	Ptp4a3	1.02856172940297e-27	0.520795228761181	1	0.96	1.90808486421546e-23
3	Uqcrc1	3.28442215259705e-27	0.503741420875939	1	0.999	6.09293153528278e-23
3	Nudt9	4.54890011567169e-27	0.627243723739644	0.992	0.904	8.43866460458255e-23
3	Etv1	7.42336646374348e-27	0.512911014654025	1	0.942	1.37710871268905e-22
3	Psmc5	1.43111687629998e-26	0.543941141391504	0.992	0.997	2.6548649172241e-22
3	Slc5a5	1.45165192950913e-26	0.603764178507472	0.975	0.623	2.6929594944324e-22
3	Apoa1bp	1.89528420989379e-26	0.590702605683591	1	0.956	3.51594173777398e-22
3	Scn1a	4.85806966068588e-26	0.557984894860176	0.983	0.83	9.01220502753838e-22
3	Gmpr	1.15501456877372e-25	0.522159385829764	1	0.944	2.14266752653213e-21
3	Pak1	1.02734332352066e-24	0.510207742740601	1	0.981	1.90582459946318e-20
3	Sdr39u1	2.14353767625368e-23	0.485452403562675	0.958	0.908	3.9764767432182e-19
3	1810014F10Rik	3.73277711033699e-23	0.545101857346722	0.924	0.69	6.92467481738614e-19
3	Nrxn3	5.90385183245579e-23	0.561733277985925	0.992	0.733	1.09522355343887e-18
3	Selm	1.40426306917719e-22	0.489965016797774	0.983	0.96	2.60504841963061e-18
3	1810020D17Rik	1.61027622148284e-22	0.613279366811251	0.941	0.755	2.98722341847282e-18
3	Glrx5	9.24514090032133e-22	0.553133478775339	0.992	0.846	1.71506608841861e-17
3	Shisa5	1.01008293181865e-21	0.572600899325693	0.966	0.816	1.87380484681678e-17
3	Nefh	3.27674555242194e-21	0.536206816671993	0.907	0.558	6.07869067429794e-17
3	Bag1	8.74710617284584e-20	0.543058096043543	0.941	0.739	1.62267566612463e-15
3	Aggf1	1.11792561740472e-19	0.483065893618435	0.907	0.682	2.0738638128475e-15
3	Emb	1.7307577611373e-19	0.481885603889649	0.873	0.557	3.2107287226858e-15
3	Pttg1	6.45214402166831e-19	0.587453587686206	0.949	0.857	1.19693723745969e-14
3	Rab24	2.27336520164062e-17	0.500319803107281	0.958	0.856	4.21731978556352e-13
4	Cdkn1a	7.09067546525267e-152	0.826517136845986	0.827	0.024	1.31539120555902e-147
4	Fbln1	1.52135784673585e-144	1.43081100581032	0.898	0.045	2.82227094147968e-140
4	Gpc3	1.93124789016574e-135	1.35974343799018	0.908	0.06	3.58265796104647e-131
4	Sostdc1	1.95459561457487e-118	0.567155833952749	0.602	0.01	3.62597032459785e-114
4	AW551984	2.2762256536208e-113	0.752476854610812	0.673	0.025	4.22262621003195e-109
4	Tacr3	7.22219661357784e-113	0.551240376632323	0.755	0.04	1.33978969378482e-108
4	Lpl	9.46511641661425e-90	1.44975450890047	0.99	0.185	1.75587374644611e-85
4	Zcchc12	1.39015288924195e-77	1.08025502105197	0.939	0.189	2.57887262483275e-73
4	Cryab	6.75169202627647e-77	0.681315039638169	0.429	0.011	1.25250638779455e-72
4	Fibcd1	6.8705797348627e-69	1.93400308485773	1	0.385	1.27456124661438e-64
4	Atp1b2	4.4135607825425e-64	0.593823449632793	0.939	0.243	8.18759660769459e-60
4	Igfbp6	8.68670931527781e-57	0.68793422515023	0.786	0.151	1.61147144507719e-52
4	Fxyd6	4.24435239460797e-55	1.44878046612838	0.98	0.462	7.87369812723725e-51
4	Figf	5.94653997736962e-50	0.492467352827884	0.816	0.167	1.10314263120184e-45
4	Rreb1	7.43359445697729e-49	0.585069579268777	0.653	0.115	1.37900610771386e-44
4	Zwint	2.48362005058844e-44	0.775845207375158	1	0.998	4.60736355584661e-40
4	Ppfibp1	5.44204542389203e-44	0.561734732946976	0.714	0.152	1.00955384658621e-39
4	Spon1	1.3682168392363e-39	0.872913688373441	0.969	0.521	2.53817905846726e-35
4	Rab3c	3.98501629459018e-39	0.740709562140184	1	0.996	7.39260372809424e-35
4	Kcnab1	4.08318371647498e-39	0.655777762840183	0.857	0.292	7.57471411243273e-35
4	Tuba1a	1.41570324094662e-38	0.59523710899969	1	1	2.62627108228008e-34
4	Crtac1	2.21776303514605e-38	0.838625621960833	0.99	0.598	4.11417220649943e-34
4	Grp	3.51663347432805e-38	1.121131599892	0.99	0.56	6.52370675822597e-34
4	Camk2d	2.33101861979481e-37	0.658060556771607	0.796	0.213	4.32427264158135e-33
4	Cib2	1.84639811649583e-36	0.603285049064108	0.796	0.239	3.42525314591141e-32
4	Rasl10a	3.21301136952352e-36	0.993816073308131	0.888	0.392	5.96045739160309e-32
4	Tubb2a	4.70185208356741e-36	0.543655185338779	1	1	8.7224058002259e-32
4	Sh3gl2	5.83471018812282e-36	0.734353351747995	1	0.953	1.08239708699866e-31
4	Tmem130	2.97604060129335e-35	0.65964639026411	1	0.978	5.52085291945929e-31
4	Ifi27l1	1.64114461268337e-34	0.799664889923605	0.99	0.618	3.04448737098892e-30
4	Cpne2	2.04004709766946e-34	0.478931980998058	0.847	0.312	3.78449137088661e-30
4	Hrh3	3.79359191492567e-34	0.740648477625877	0.959	0.593	7.03749236137862e-30
4	Eno1	4.56789388392724e-34	0.53061194109601	1	0.999	8.47389994407342e-30
4	Camk1	4.10684322977675e-33	0.58871112971658	0.949	0.439	7.61860487555885e-29
4	Ak4	5.13993857885212e-33	0.52700589981678	0.929	0.49	9.53510005762856e-29
4	Crym	7.78738371264853e-32	0.680566630246553	1	0.987	1.44463755253343e-27
4	Unc5d	1.84323579950637e-31	0.498980452640459	0.602	0.145	3.41938673166427e-27
4	Fhl1	2.38622269728754e-31	0.699579636035153	0.918	0.518	4.42668172573811e-27
4	Lrpap1	4.27198839716124e-31	0.719216534535337	1	0.98	7.92496567557382e-27
4	Slc2a13	7.24677892366771e-31	0.594751399012301	0.806	0.317	1.3443499581296e-26
4	Pnck	1.20467224778881e-30	0.79370919997713	1	0.706	2.23478748687302e-26
4	Gpi1	1.50564175869899e-30	0.525105903901514	1	0.999	2.7931160265625e-26
4	Polr2m	1.68706718059343e-30	0.711928673250749	0.98	0.867	3.12967832671886e-26
4	Sccpdh	4.70494474162268e-28	0.640944171780577	0.939	0.542	8.72814299018423e-24
4	Adam11	8.34465334656491e-28	0.604308491337298	0.959	0.699	1.54801664232126e-23
4	Slit2	9.28429365145593e-28	0.551948529746721	0.857	0.397	1.72232931528159e-23
4	Ak5	1.51060374842847e-27	0.648853334204063	1	0.81	2.80232101370965e-23
4	Kcng1	2.04510303036424e-27	0.744667725475209	0.898	0.526	3.7938706316287e-23
4	Cpne6	2.33334126800586e-27	0.653638023858987	0.99	0.987	4.32858138627767e-23
4	6330403K07Rik	5.49790157289372e-27	0.583058644658699	0.99	0.983	1.01991572078751e-22
4	Mpped1	9.39754835583177e-27	0.639472713766751	1	0.923	1.74333919549035e-22
4	Pfkp	6.17845300790388e-26	0.570587667397331	1	0.897	1.14616481749625e-21
4	Phyhipl	9.08386126539563e-26	0.568484382675242	0.918	0.646	1.68514710334354e-21
4	Cpe	2.81256970699333e-25	0.511094193382396	1	1	5.21759806344333e-21
4	Odz1	1.29092771340634e-24	0.491868975515314	0.878	0.449	2.39480000114009e-20
4	Idh1	1.35041102481219e-24	0.552556924015649	0.796	0.366	2.50514749212909e-20
4	Camk4	2.6475084174498e-24	0.595167426201859	0.99	0.847	4.91139286521113e-20
4	Tmeff2	5.54487075912301e-24	0.531476859818451	0.929	0.604	1.02862897452491e-19
4	Nptx1	9.43671376677346e-24	0.545851983277369	0.959	0.566	1.75060477087414e-19
4	Gm16869	3.01523788702884e-23	1.24991875695755	0.939	0.556	5.5935678042272e-19
4	Pcsk1n	6.32315805531607e-23	0.487579999196743	1	0.997	1.17300905084168e-18
4	Cck	3.41031918931149e-22	0.487575795627414	1	0.973	6.32648312809174e-18
4	Chga	2.34945732604725e-21	0.515149192373801	0.99	0.953	4.35847828555024e-17
4	Gm10800	4.11738069303679e-21	0.575154490914331	0.949	0.542	7.63815292365256e-17
4	Rgnef	9.93543744886227e-21	0.637256730795644	0.949	0.737	1.84312300113844e-16
4	Foxp1	1.98966968543862e-20	0.551188670196975	0.98	0.865	3.69103623345719e-16
4	Vbp1	2.43792051122653e-20	0.525871686866172	1	0.888	4.52258634037634e-16
4	Sh3bgrl	1.64421809772222e-19	0.535334382561339	0.939	0.774	3.0501889930845e-15
4	Klf6	2.40997729304614e-19	0.540345362679864	0.888	0.601	4.47074887632989e-15
4	Elovl4	5.00643799536696e-19	0.559914345707833	0.929	0.821	9.28744312520525e-15
4	Pgrmc1	5.87245757797425e-19	0.479534191248584	1	0.975	1.08939960529e-14
4	Pcp4l1	1.01817107379512e-16	0.644357560781873	0.49	0.169	1.88880915899732e-12
4	Bex1	9.13692227615234e-16	0.513714097788005	0.959	0.817	1.69499045144902e-11
4	Gabra5	1.31691777167984e-15	0.482257773420504	0.929	0.684	2.44301415824326e-11
4	Sc4mol	6.32778722383616e-11	0.483708203053579	0.857	0.691	1.17386780789385e-06
5	Necab1	2.96840225836838e-69	0.854081860824224	0.944	0.179	5.50668302949917e-65
5	Slc30a3	1.04742015092876e-64	1.02395333211431	0.798	0.116	1.94306912198794e-60
5	Mef2c	3.9393251782938e-63	2.03251137725476	1	0.41	7.30784213825284e-59
5	C1qtnf7	6.9624576444238e-57	0.490460175064691	0.483	0.036	1.29160551761706e-52
5	Camk2d	1.21931120537167e-50	0.924026084753993	0.888	0.21	2.26194421708498e-46
5	Prdm8	3.60225889322385e-49	0.506234854253959	0.798	0.158	6.68255047281956e-45
5	Rasl10a	1.54348433460033e-48	1.23985290782643	0.989	0.388	2.86331778911708e-44
5	Apaf1	5.20902877845051e-42	0.742428668367193	0.888	0.31	9.66326928690354e-38
5	Nos1	1.77330664072093e-40	0.77676473824305	0.933	0.355	3.28966114920139e-36
5	Alcam	1.30835143991371e-38	0.952679661418559	0.989	0.644	2.42712275618392e-34
5	Hpcal1	1.73903673560548e-38	0.833747353227042	0.843	0.261	3.22608704822172e-34
5	Cck	1.00892375897515e-37	0.795760473317717	1	0.973	1.8716544652748e-33
5	Spock1	5.04399313940594e-37	0.61737308008603	0.955	0.367	9.35711167291195e-33
5	Gstm1	9.93402160507929e-37	0.570402967286278	0.708	0.178	1.84286034795826e-32
5	Wscd1	1.26389771768623e-34	0.493766003882816	0.64	0.149	2.34465665607972e-30
5	Matn2	1.12938047599801e-33	0.596095915309023	0.831	0.292	2.09511372102391e-29
5	Lhx2	9.08329686249359e-33	0.658392354209615	0.798	0.265	1.68504240096119e-28
5	Olfm1	2.31294456638346e-32	0.692034212837736	1	0.995	4.29074346509795e-28
5	Cygb	2.51379233507951e-32	0.755534986644654	0.933	0.421	4.66333616080599e-28
5	Chgb	4.41612750058388e-31	0.777756069288387	1	0.996	8.19235812633316e-27
5	Erc2	5.0187209610308e-31	0.780065348010146	1	0.888	9.31022925480823e-27
5	Rab3b	5.32481891911044e-31	0.653489534540408	0.899	0.345	9.87807157684178e-27
5	Dcn	1.40508508254948e-29	1.02702369253878	1	0.594	2.60657333663753e-25
5	Wfs1	2.79958596888664e-26	0.784460273676074	0.933	0.566	5.19351193088161e-22
5	1700086L19Rik	1.11090774909678e-24	0.612224130749481	0.921	0.607	2.06084496534944e-20
5	Fam70a	1.34744594025427e-24	0.69222873854224	0.775	0.301	2.4996469637657e-20
5	Tesc	1.48219835751405e-21	0.595902385468156	1	0.802	2.74962617302431e-17
5	Nptx1	4.21911552040994e-21	0.557487151625665	0.966	0.569	7.82688120191249e-17
5	Cdh13	4.50427330551241e-21	0.683763848452552	0.978	0.618	8.35587740905607e-17
5	Arpp21	9.10520674555136e-20	0.530506948465951	1	0.988	1.68910690336723e-15
5	Pcdh7	1.04124996279275e-19	0.503606108772064	0.809	0.447	1.93162280597682e-15
5	Banp	1.24453659151442e-19	0.567257737170561	0.764	0.387	2.3087398309184e-15
5	Gabra2	1.29909172880269e-19	0.643277226099854	0.978	0.88	2.40994506610187e-15
5	Eif1b	2.0778123830607e-19	0.509453482203241	0.989	0.985	3.85454975181591e-15
5	Tpm1	2.5756596677863e-19	0.511501019197314	1	0.962	4.77810624971037e-15
5	Tgfb2	1.03764296604932e-18	0.481534267559339	0.843	0.383	1.9249314663181e-14
5	Igfbp6	2.30324141482634e-18	0.587617436935143	0.551	0.178	4.27274314864434e-14
5	Dner	2.45446767647632e-18	0.532846610574923	0.91	0.597	4.55328298663122e-14
5	Atp2b4	8.71144768564261e-18	0.599550914099855	0.888	0.586	1.61606066016356e-13
5	Pam	3.87455344502463e-17	0.559367044582613	0.865	0.517	7.18768409586518e-13
5	Mpped2	9.6664989502807e-17	0.505408134605281	0.921	0.677	1.79323222026657e-12
5	Pcdh8	1.56304478017852e-16	0.482602259437172	0.899	0.504	2.89960437170917e-12
5	Rtn4	2.01582371632379e-16	0.508125199954858	1	0.976	3.73955457615227e-12
5	Epha4	3.57298454827992e-16	0.528101007429004	1	0.861	6.62824363551408e-12
5	Pea15a	4.70795237818079e-16	0.497210636564573	1	0.969	8.73372245676318e-12
5	Wnt7b	3.01840934321894e-15	0.477463692295385	0.798	0.421	5.59945117260546e-11
5	Ryr2	1.68659871055693e-14	0.507670717392657	0.91	0.713	3.12880926795417e-10
5	Ppp1r1a	3.74590011324447e-14	0.551923045245924	0.989	0.875	6.94901930007982e-10
5	Pkig	6.44478321903473e-11	0.55208054464178	0.921	0.839	1.19557173496313e-06
5	Gsta4	9.33163070201628e-11	0.484488857423235	0.91	0.756	1.73111081153104e-06
5	Bdnf	9.09484264854491e-10	0.60504651478538	0.82	0.607	1.68718425973157e-05
5	Gadd45g	3.28292461511133e-09	0.530722850329224	0.809	0.62	6.09015345349302e-05
6	Lefty1	1.53164792583883e-100	1.19533807963115	0.851	0.058	2.84136006722361e-96
6	Slc30a3	3.11896695441542e-59	0.955050476424125	0.866	0.126	5.78599559713604e-55
6	Fam19a1	1.79593287823584e-47	1.0920181124792	0.985	0.303	3.3316350824153e-43
6	Meis2	5.32358279518389e-33	0.643687631190036	0.91	0.325	9.87577844334563e-29
6	Prdm8	8.76053846249868e-29	0.552102059369653	0.701	0.178	1.62516749017813e-24
6	Ppp3ca	2.40326117869666e-24	0.660549883742833	1	0.996	4.45828981260018e-20
6	Ptpru	5.48011617894731e-24	0.627306081744834	0.925	0.458	1.01661635235651e-19
6	Olfm1	2.4476585391097e-23	0.644650412182182	1	0.995	4.54065135590241e-19
6	Calb1	3.15407448105249e-22	1.07114290600071	0.94	0.594	5.85112356980048e-18
6	Hpca	7.66464223896825e-22	1.09416348339719	1	0.993	1.421867781751e-17
6	Kcnip2	2.26533361521522e-21	0.52295582163094	0.866	0.355	4.20242038958575e-17
6	Cpne6	4.61650183560795e-21	0.753033491936596	1	0.986	8.56407255523631e-17
6	Rbfox1	1.67830971155694e-20	0.538285856632908	1	0.989	3.11343234590928e-16
6	Gabra5	1.47010245334262e-18	0.629173816359875	0.955	0.689	2.7271870611959e-14
6	Kcnab1	4.82895581028831e-18	0.541424453338837	0.776	0.314	8.95819592366584e-14
6	Zeb2	9.38001685726016e-18	0.738569044141948	0.985	0.816	1.74008692719033e-13
6	Wipf3	2.99358919438623e-17	0.700285698690702	0.97	0.721	5.55340731450589e-13
6	Rgnef	3.18880470388684e-17	0.744372674391663	0.94	0.744	5.91555160618047e-13
6	Itpka	6.47577833497703e-17	0.583613052942661	1	0.939	1.20132163892159e-12
6	Stim2	1.11426535443581e-16	0.51700385120783	0.91	0.575	2.06707365901387e-12
6	Cpne8	1.17471122456006e-16	0.641470719815087	0.955	0.615	2.17920679268137e-12
6	Sphkap	9.94297665707147e-16	0.488311820096007	0.896	0.52	1.84452159965333e-11
6	Iqgap2	2.87489819055892e-15	0.573844998287923	0.91	0.635	5.33322363330585e-11
6	Cacna2d1	5.88667491773819e-15	0.573058720431262	0.985	0.85	1.09203706398961e-10
6	Scn3b	9.24712700642499e-15	0.769464919243833	1	0.992	1.7154345309619e-10
6	Wfs1	1.43665439620443e-14	0.604907129426314	0.896	0.576	2.66513757039884e-10
6	Trim2	3.41714106478157e-14	0.534174936251476	1	0.978	6.33913838927629e-10
6	Marcksl1	1.4978479605858e-13	0.647052381965596	0.836	0.426	2.77865775168273e-09
6	Arpc2	1.60666572474043e-13	0.494534874376157	1	0.999	2.98052558596597e-09
6	Erc2	2.26400148902029e-13	0.555067221179768	0.97	0.892	4.19994916228154e-09
6	Lmo7	2.30126796736236e-13	0.5209548862763	0.955	0.716	4.26908220625392e-09
6	Mast3	3.64409498157203e-13	0.577030334696015	0.97	0.798	6.76016060031427e-09
6	6030405A18Rik	5.22711539040536e-13	0.591947515596185	0.896	0.542	9.69682176074097e-09
6	Creg2	5.46200766665259e-13	0.500744877638825	0.94	0.734	1.01325704224072e-08
6	Nrn1	5.81976112290365e-13	0.485625880881678	1	0.751	1.07962388590986e-08
6	Crmp1	3.45921021184185e-12	0.513797092702639	0.955	0.882	6.41718086398782e-08
6	Hpcal1	1.76415628142837e-11	0.560911218517199	0.627	0.288	3.27268631767777e-07
6	Fkbp1b	3.30508126618157e-10	0.558241714989621	0.97	0.884	6.13125625689343e-06
6	Cpne7	2.27118151667015e-09	0.482959950230611	0.985	0.859	4.21326883157479e-05
7	Sepw1	1.61351610303476e-31	0.688125920091061	1	0.986	2.99323372273979e-27
7	Klk8	1.82446890411991e-29	0.858609396003988	0.885	0.304	3.38457226403285e-25
7	Snrpn	8.09710343750239e-29	0.755168047908143	1	0.999	1.50209365869107e-24
7	Spink8	2.37293622911998e-28	1.23307926021681	0.984	0.752	4.40203399864047e-24
7	Ctxn1	5.55569999034489e-28	0.966162997828493	1	1	1.03063790520888e-23
7	Rtn1	8.532134018506e-28	0.584435869405231	1	1	1.58279618177305e-23
7	Atp6v0c	1.3491862760676e-27	0.871988568188642	1	0.623	2.50287546073301e-23
7	Ubb	2.23211440327619e-25	0.492221912276136	1	1	4.14079542951766e-21
7	Swi5	6.85815570799349e-24	0.776452385766208	1	0.998	1.27225646538987e-19
7	Eif5a	8.75150443558805e-24	0.62782746972616	1	0.999	1.62349158784594e-19
7	Cfl1	1.33059251105635e-23	0.51691839248409	1	1	2.46838216726063e-19
7	Map1lc3a	1.41078553551395e-23	0.684606148113881	1	0.998	2.61714824693192e-19
7	Prkca	1.50938068842151e-23	0.720878131032536	0.967	0.523	2.80005211509074e-19
7	Rps6	3.55268045264082e-23	0.656820298107455	1	0.994	6.59057750769399e-19
7	Limd2	7.0628120583623e-23	0.803341106917776	0.967	0.884	1.31022226494679e-18
7	Tmsb4x	4.41097387079755e-22	0.556148890142776	1	1	8.18279762771653e-18
7	Gstp1	2.17026421553492e-21	0.690889913481733	1	0.992	4.02605714623883e-17
7	Psmb7	4.34711340053282e-21	0.534032059166802	0.984	0.787	8.06433006932843e-17
7	Cnih2	5.96263389841572e-21	0.608143534664223	0.967	0.927	1.1061282144951e-16
7	Fndc5	1.325424149005e-20	0.592087912979409	0.902	0.384	2.45879433881917e-16
7	Gpx4	1.54049633232586e-20	0.6706735854931	1	0.995	2.85777474609771e-16
7	Oaz1	3.07980673189607e-20	0.479588758983211	1	0.997	5.7133494683404e-16
7	Cox7a2l	6.81153078387111e-20	0.649519323439496	0.984	0.975	1.26360707571593e-15
7	Ptn	8.56622944122859e-20	0.689896958501227	1	0.754	1.58912122364232e-15
7	Atp6v0b	2.209423549998e-19	0.522648377890086	1	0.999	4.09870162760129e-15
7	Scg5	1.6366657626738e-18	0.500754715724815	1	0.998	3.03617865633617e-14
7	Tubb4a	4.79477036974644e-18	0.532363897420383	0.967	0.96	8.89477851291663e-14
7	1700086L19Rik	9.02998862290789e-18	0.638109061053147	0.934	0.615	1.67515318943564e-13
7	Syp	1.02927505827957e-17	0.552305800885385	1	0.995	1.90940816061443e-13
7	Arhgdig	1.61314365092077e-16	0.689582278811393	1	0.926	2.99254278682311e-12
7	Ppp1r1a	2.38131568958268e-16	0.564053693288647	1	0.877	4.41757873574483e-12
7	mt-Co1	3.18284251023533e-16	0.576540479187073	1	0.999	5.90449114073757e-12
7	Psmc5	3.43188105097654e-16	0.526276891711863	1	0.996	6.36648253766659e-12
7	Asap2	3.62494841779784e-16	0.529316068748014	0.934	0.618	6.72464180985678e-12
7	Tmem85	3.67060134511025e-16	0.560206528143464	1	0.965	6.80933255531403e-12
7	Ly6e	1.43748187449747e-15	0.66402264842032	1	0.979	2.66667262538026e-11
7	Nnat	1.89243081137041e-15	0.843495427786091	0.984	0.847	3.51064839817324e-11
7	Chgb	1.95568659742035e-15	0.672464820931328	1	0.996	3.62799420687449e-11
7	Hpca	1.03502325075906e-14	0.606728627564614	1	0.993	1.92007163248313e-10
7	Fdps	1.80943345118363e-14	0.506454086939193	1	0.964	3.35667999529076e-10
7	Dnajc15	3.00631661910967e-14	0.58115838095054	1	0.856	5.57701796011035e-10
7	Ypel3	4.56363076108061e-14	0.555350142547735	0.984	0.95	8.46599142488064e-10
7	Snrpd3	3.20148213330748e-12	0.479779430983525	0.967	0.854	5.93906950549871e-08
7	Camk1	4.86166374876015e-12	0.550975363184244	0.836	0.464	9.01887242032495e-08
7	Vps28	2.04012607859753e-11	0.501947489621748	1	0.989	3.78463788840627e-07
7	2900055J20Rik	2.67944040380594e-11	0.543943922977754	0.885	0.578	4.9706298931004e-07
7	6330512M04Rik	5.23018352116056e-11	0.508734068028765	0.902	0.644	9.70251345010495e-07
7	Iqgap2	2.07832324994122e-10	0.483696633936177	0.885	0.638	3.85549746096597e-06
7	Arhgef25	2.71823376805641e-10	0.490991191357959	0.934	0.702	5.04259546312145e-06
7	Bdnf	3.39361676247839e-10	1.08703867470976	0.869	0.61	6.29549845607367e-06
7	Calb1	7.02981342482722e-10	0.536670128717663	0.918	0.597	1.3041006884397e-05
7	Dgcr6	8.82096534285532e-10	0.483911251855436	0.934	0.85	1.63637728075309e-05
8	Sema5b	3.87213263379804e-135	0.63734645157626	0.667	0.003	7.18319324895875e-131
8	Nxph3	1.38853587173686e-106	0.81118330921304	0.833	0.017	2.57587289565905e-102
8	Pamr1	5.50913506108182e-94	0.786464167281495	0.583	0.006	1.02199964518129e-89
8	Cntnap4	1.62513125264277e-91	0.707560147629179	0.667	0.011	3.01478098677761e-87
8	Rnd2	1.99523084502163e-72	0.754474790557288	0.583	0.012	3.70135274059962e-68
8	Ddah2	7.65545610518194e-68	0.99842836335561	0.958	0.054	1.4201636620723e-63
8	Stard5	8.32835010574459e-59	0.724184291424448	0.875	0.05	1.54499222811668e-54
8	Chrm2	1.2388855456768e-55	0.493758697033377	0.417	0.007	2.29825657578503e-51
8	Ly6g6e	5.60466359728088e-49	1.55929902781713	0.875	0.07	1.03972114393158e-44
8	Olfm3	1.03711414919164e-41	0.991443889674771	0.875	0.084	1.92395045816541e-37
8	Cbln2	1.11243413551882e-41	1.0643295395923	0.75	0.057	2.06367656480096e-37
8	Rnd3	9.18245185464618e-30	0.536294630712317	0.583	0.046	1.70343664355541e-25
8	Nrp2	3.27560127784485e-25	0.947532517068498	0.917	0.169	6.07656793052999e-21
8	Pdzrn3	1.6667032760321e-24	0.487369403910863	0.5	0.042	3.09190124736715e-20
8	Fhad1	8.27177248630546e-21	0.739608021177593	0.625	0.082	1.53449651393453e-16
8	Etl4	1.19165813210699e-20	0.854392069213605	0.917	0.245	2.21064500087168e-16
8	Kremen1	2.4741013750777e-20	0.525580765497515	0.5	0.055	4.58970546090664e-16
8	Akap7	5.09870720645245e-20	0.721543636194295	0.792	0.158	9.45861173868994e-16
8	Slc1a2	1.86118286959053e-19	1.82203014151563	1	0.453	3.4526803413774e-15
8	Myl4	3.86072459758553e-18	1.6363368200566	0.542	0.073	7.16203020098091e-14
8	Tle4	3.99922597630368e-18	0.797146506708086	0.875	0.229	7.41896410864096e-14
8	Pcp4	7.40731859068737e-18	1.90685045163205	1	0.501	1.37413167175841e-13
8	Trp53i11	1.79337529339831e-17	0.560304284752032	0.667	0.121	3.3268905067832e-13
8	Ncald	2.49088863479848e-17	1.57204013356669	1	0.551	4.62084750641466e-13
8	Efhd2	1.06904650021623e-15	1.28029159505592	1	0.743	1.98318816255113e-11
8	Stmn1	2.36425249328505e-15	1.09915837665198	1	0.994	4.3859248002931e-11
8	Mgat4c	1.57456281774753e-14	1.01793218991603	0.833	0.256	2.92097148320345e-10
8	Tshz2	8.36697576167038e-14	1.94821857163767	0.833	0.338	1.55215767354747e-09
8	Tmem159	9.92658971020485e-14	0.692370027842704	0.792	0.215	1.8414816571401e-09
8	Neto2	1.18552313930055e-13	0.652004626678041	0.792	0.21	2.19926397571646e-09
8	Maob	1.75847106420448e-13	0.58446255978665	0.542	0.095	3.26213967120574e-09
8	Camk1	2.69268386227587e-13	0.963798487057435	0.917	0.475	4.99519783290797e-09
8	BC048546	3.33141414841363e-13	0.638275597344178	0.833	0.225	6.18010638672213e-09
8	Sec62	3.76849494917078e-13	0.990489531392882	1	0.998	6.99093498020671e-09
8	Htr2c	1.13530663930181e-12	1.20914481144171	0.792	0.285	2.10610734656879e-08
8	Tagln3	1.35668882212445e-12	0.861730583955461	1	0.953	2.51679343392307e-08
8	Tmsb10	4.36601051142214e-12	0.884979295651006	1	0.986	8.0993860997392e-08
8	Ndn	4.87151674022073e-12	0.784580425048626	1	0.979	9.03715070478348e-08
8	Fxyd7	5.32338785436201e-12	0.795663651154024	1	0.799	9.87541680862696e-08
8	Wscd1	5.85902417342863e-12	0.789659049342615	0.667	0.178	1.08690757441275e-07
8	Gm11223	5.8867329357204e-12	0.545713001330204	1	0.92	1.09204782690549e-07
8	Ddah1	7.89561277704846e-12	0.723175267238786	0.583	0.129	1.46471512627026e-07
8	Kcnmb4	9.08762715165103e-12	0.888096563870818	0.917	0.489	1.68584571290278e-07
8	Kcnip1	1.35695327161163e-11	0.556122911904338	0.875	0.295	2.51728401416673e-07
8	Hs3st4	1.65790772009736e-11	1.17716423682739	0.875	0.449	3.07558461155261e-07
8	Kcnab1	1.81445071293579e-11	0.841347870775457	0.875	0.33	3.36598751756718e-07
8	Serpini1	5.85143752275795e-11	0.808623282791077	1	0.949	1.08550017484683e-06
8	Cyb5	7.50521019710887e-11	0.969370050012952	0.958	0.727	1.39229154366567e-06
8	Uchl1	1.63476334158706e-10	0.505692402624554	1	1	3.03264947497816e-06
8	Sh3gl3	1.92864921327118e-10	0.493719113719081	0.708	0.208	3.57783715553937e-06
8	Crtac1	1.93354782826413e-10	0.781010619595125	0.958	0.626	3.58692457621279e-06
8	1810037I17Rik	2.18791640195896e-10	0.766712050364408	1	0.992	4.05880371727406e-06
8	Gm3788	2.24381917437644e-10	0.949179036810292	1	0.988	4.16250895038573e-06
8	Nrsn1	3.9436330767262e-10	1.1264396319996	1	0.869	7.31583372063477e-06
8	1500009L16Rik	4.88416001606076e-10	0.940195544386882	0.958	0.536	9.06060524579431e-06
8	Rab3b	6.15550659324119e-10	0.931452132502605	0.875	0.379	1.14190802811217e-05
8	Tspan7	6.94102626478529e-10	0.834105050540683	1	0.992	1.28762978238032e-05
8	Spock1	8.08041696916741e-10	0.54830678468343	0.917	0.403	1.49899815195025e-05
8	6330403K07Rik	9.08667652712534e-10	0.936702798109571	1	0.983	1.68566936254702e-05
8	Osbpl1a	1.01067522530004e-09	0.835212532585862	1	0.943	1.8749036104541e-05
8	Sergef	1.02747020295657e-09	0.538598953023602	0.833	0.308	1.90605997350474e-05
8	Myt1l	1.87021006825929e-09	0.616539413655058	1	0.996	3.46942669762781e-05
8	Nrsn2	3.02854128165592e-09	0.641433878465608	1	0.948	5.6182469315999e-05
8	Atp2a2	3.22023772653674e-09	0.791199162883205	1	0.981	5.9738630064983e-05
8	Cib2	3.54933962138826e-09	0.62579676476098	0.75	0.278	6.58437993163736e-05
8	Sept7	3.78386656025762e-09	0.500831054959836	1	1	7.01945085593391e-05
8	Mmp16	1.18863974779667e-08	0.582561668812447	0.833	0.393	0.00022050455961376
8	Il11ra1	1.3716160238612e-08	0.983683123312191	0.625	0.216	0.000254448488586491
8	Wbp5	1.47619249384688e-08	0.579414302935982	1	0.953	0.000273848469533535
8	Vstm2a	1.71814617023148e-08	0.799531157152447	0.792	0.416	0.000318733296039642
8	Ctsz	1.76156486118667e-08	0.625622760449135	0.625	0.214	0.000326787897398739
8	Ssbp2	2.14009651134529e-08	0.858615065695759	1	0.882	0.000397009303819664
8	Prss12	2.52475062464148e-08	0.831676291722847	0.875	0.467	0.000468366488377241
8	Cxx1c	2.89866422179856e-08	0.915437327152947	0.958	0.949	0.00053773119978585
8	Rph3a	3.05596957538874e-08	0.671183908693407	0.875	0.532	0.000566912915930365
8	Grp	3.68725228983537e-08	0.915605397389373	0.958	0.59	0.00068402217228736
8	Mtap1b	5.29348442461478e-08	0.498214875454397	1	1	0.000981994295610288
8	Cdc5l	6.71953766543424e-08	0.722562198056261	1	0.74	0.00124654143231471
8	Prdx1	7.04429912091621e-08	0.610447388669962	1	0.971	0.00130678792992117
8	Spon1	1.18803148424837e-07	0.709823966442435	0.833	0.555	0.00220391720642915
8	Selm	1.5036203725906e-07	0.742731541337913	1	0.962	0.00278936615319281
8	Pid1	1.68705619449711e-07	0.600951618764525	0.708	0.327	0.00312965794641158
8	Shisa4	2.22526960601842e-07	0.610885319332226	1	0.934	0.00412809764612476
8	Arap2	2.50974131001597e-07	0.682037057703845	0.917	0.496	0.00465582110421063
8	Phyhipl	4.08571289596258e-07	0.779678413021526	0.875	0.665	0.00757940599330019
8	Sulf2	4.49842918417131e-07	0.547858121149455	0.958	0.658	0.0083450359795562
8	Prdx5	4.91093034893389e-07	0.503559578523037	1	0.999	0.00911026689030726
8	Lmo3	7.23502088590005e-07	0.61263370200366	1	0.813	0.0134216872454332
8	Bcl11a	7.54302308533347e-07	0.522032553692383	1	0.992	0.0139930621256021
8	Ngfrap1	7.85007464131237e-07	0.510223797631518	1	0.997	0.0145626734670986
8	Strbp	8.07334853974424e-07	0.62760951425494	1	0.946	0.0149768688760795
8	Lypd1	8.29132835115953e-07	0.937788043062031	0.875	0.703	0.0153812432242361
8	Tmem50a	8.44431422913893e-07	0.513993428002166	1	0.989	0.0156650473264756
8	Plcxd3	1.08676414819933e-06	0.630182262414431	0.75	0.334	0.0201605617132458
8	Pacsin1	1.10288459682303e-06	0.51335515337927	1	0.987	0.020459612155664
8	Nrn1	1.10920363688011e-06	0.763168547791364	0.917	0.763	0.0205768366677629
8	Sept3	1.13505276132673e-06	0.558416651982006	1	0.959	0.0210563637753721
8	Scrn1	1.27946450367941e-06	0.545573973108131	1	0.753	0.0237353460077568
8	Chgb	1.3158669297641e-06	0.739869886606164	1	0.996	0.0244106474140537
8	Chd6	1.43129935279425e-06	0.578835677463653	0.958	0.854	0.0265520342936862
8	St3gal5	1.92671477739946e-06	0.60725550093237	1	0.968	0.0357424858355373
8	Nap1l5	2.21164314255531e-06	0.505817755011274	0.958	0.98	0.0410281919375435
8	Mdh1	2.30554724796489e-06	0.495724349099939	1	1	0.0427702069969967
