# Supplementary material for: The subiculum is a patchwork of discrete subregions
Source: eLife. 2018 Oct 30;7:e37701. doi: 10.7554/eLife.37701 (PMC6226292; doi:10.7554/eLife.37701)
Supplement: Supplementary file 2. — See tableS2.txt. [file elife-37701-supp2.txt]

clust1	clust2	gene	p_val	avg_logFC	pct.1	pct.2	p_val_adj
0	1	Bcl11b	6.54780243849878e-57	0.939869248040861	0.993	0.923	1.21468283036591e-52
0	1	Nrgn	5.29627725496219e-51	0.559386676065561	1	1	9.82512393568035e-47
0	1	Kcnh7	5.41892622011366e-49	0.749383695773711	0.956	0.432	1.00526500309328e-44
0	1	Nrxn3	2.42058330770491e-47	0.88756364621564	0.96	0.514	4.49042409412338e-43
0	1	Mgst3	2.01724169746659e-42	0.63630014601027	1	0.977	3.74218507297026e-38
0	1	2610017I09Rik	6.0553372209221e-42	0.832963509319312	0.924	0.664	1.12332560785326e-37
0	1	Sec14l1	3.33814629989854e-40	0.676633701679197	0.993	0.959	6.19259520094178e-36
0	1	Stmn1	4.48860299327821e-40	0.523955876025735	1	0.991	8.32680741283042e-36
0	1	Slc35f1	3.50959024945978e-39	0.648664942267179	0.996	0.977	6.51064087177283e-35
0	1	Cttnbp2	5.25345935682388e-39	0.768592049800277	0.996	0.973	9.74569245284397e-35
0	1	S100b	1.23463713556032e-38	0.757813525187439	0.64	0.082	2.29037535017795e-34
0	1	Gabra1	2.21409715383178e-38	0.746355322262065	1	0.941	4.10737163007333e-34
0	1	Tox	1.23273707422209e-37	0.511102565885104	0.84	0.318	2.2868505463894e-33
0	1	Grm5	2.29965141751506e-37	0.630702337107575	0.996	0.945	4.26608334463219e-33
0	1	Ldhb	5.66632022647524e-36	0.494068826720017	1	1	1.05115906521342e-31
0	1	Cpne8	5.97816970237915e-36	0.707250331648887	0.865	0.405	1.10901026148836e-31
0	1	Fezf2	2.67879097524622e-32	0.548333718911365	0.993	0.927	4.96942513817926e-28
0	1	Dclk1	6.2346305733329e-32	0.492767682984652	0.996	1	1.15658631765899e-27
0	1	Lmo4	1.5420704020377e-31	0.611992272714949	0.993	0.914	2.86069480282014e-27
0	1	Elmo1	3.77754322716263e-31	0.486403100754338	0.804	0.35	7.0077204407094e-27
0	1	Haghl	4.15584570790499e-31	0.793978308457855	0.996	0.982	7.70950937273454e-27
0	1	Cspg5	1.21325664211954e-30	0.53198031740027	0.825	0.405	2.25071239679596e-26
0	1	Nos1ap	2.96865135154567e-30	0.73706244614544	0.967	0.805	5.50714512225236e-26
0	1	Id2	4.78119103921704e-30	0.64634640146586	0.989	0.859	8.86958749685153e-26
0	1	Satb1	1.41478079585732e-29	0.48953479641778	0.72	0.25	2.62455985439492e-25
0	1	Nrip3	3.25752218743792e-29	0.70891429979777	0.964	0.745	6.04302940991608e-25
0	1	Echdc2	5.13490374015496e-29	0.652109340618929	0.753	0.282	9.52575992836146e-25
0	1	Slc17a6	6.59293552363542e-29	0.534367073668607	0.575	0.095	1.22305546898961e-24
0	1	Foxp1	3.87266691821677e-28	0.523905035197426	0.975	0.818	7.18418439998392e-24
0	1	Ptprt	5.34346405557333e-27	0.686426092076336	0.822	0.432	9.91266016949409e-23
0	1	Nts	4.96273407284856e-26	0.792509326222296	0.764	0.341	9.20636797854136e-22
0	1	Slc24a3	5.36295564818678e-26	0.512353299544475	0.993	0.877	9.94881902295129e-22
0	1	Sorl1	1.37579311542578e-25	0.491848121580515	0.996	0.964	2.55223380842637e-21
0	1	Rprm	3.10266283761966e-25	0.583138983265317	0.855	0.545	5.75574983006822e-21
0	1	Elmod1	7.10335479732976e-25	0.52753290231259	0.964	0.795	1.31774334845264e-20
0	1	Ktn1	2.064392689354e-24	0.49504238504045	0.985	0.973	3.82965487802061e-20
0	1	Sept4	3.27465812987571e-23	0.614579224850634	0.796	0.5	6.07481829673244e-19
0	1	Epha5	3.90419755285914e-23	0.632555085449568	0.975	0.832	7.24267688030899e-19
0	1	Tmem91	2.43752139504105e-22	0.506498921988838	0.945	0.677	4.52184593994064e-18
0	1	Crip2	1.79312020743104e-21	0.499449877797895	0.964	0.814	3.32641729680532e-17
0	1	Tshz2	2.02743386649831e-21	0.746076646613473	0.502	0.123	3.76109256574101e-17
0	1	Scg2	9.80097274172677e-20	0.845036357658788	0.909	0.705	1.81817845331773e-15
0	1	Socs2	1.74295686829228e-18	0.526736728752947	0.724	0.45	3.233359286369e-14
0	1	Rgs4	1.76202695439319e-17	0.5279403671094	0.953	0.864	3.26873620309481e-13
0	1	Lxn	2.8443465380458e-17	0.705655906346527	0.956	0.823	5.27654726272876e-13
0	1	Marcksl1	1.1711606704235e-16	0.879701306893418	0.553	0.264	2.17262015970263e-12
0	1	Ctxn1	9.27936539107645e-15	0.725121903081662	1	1	1.72141507369859e-10
0	1	mt-Co1	7.04876682698359e-14	0.533195125698059	1	1	1.30761673407372e-09
0	1	Swi5	3.5432725137274e-13	0.484083773671504	1	1	6.57312484021571e-09
0	1	Atp6v0c	9.36586562678192e-11	0.576960026522101	0.647	0.541	1.73746173242431e-06
0	2	Etv1	4.73065957971539e-34	0.867712237208638	0.993	0.921	8.77584658633002e-30
0	2	Atp2b1	1.1029931358684e-33	0.661595784868352	1	1	2.04616256634946e-29
0	2	Neurod6	1.56575990567345e-32	0.677705855785689	0.884	0.397	2.90464120101482e-28
0	2	Lxn	1.34708415917321e-30	1.24166633099607	0.956	0.775	2.49897582368222e-26
0	2	Satb1	3.20858280280666e-29	0.548980159105102	0.72	0.172	5.95224195748664e-25
0	2	Malat1	8.21929582953328e-28	0.484689444137707	1	1	1.52476156933672e-23
0	2	Cdh8	1.41532316700849e-26	0.633173773314247	0.658	0.126	2.62556600711744e-22
0	2	Dkk3	2.67666970078835e-26	0.775215568525525	0.978	0.762	4.96548996193248e-22
0	2	Rasgrp1	3.94640167571047e-26	0.548752383192566	0.993	0.98	7.32096974861049e-22
0	2	Hpca	6.92823853647213e-23	0.972076148183065	1	0.974	1.28525753090094e-18
0	2	Nr4a2	1.90963020177806e-20	0.608631792019396	0.909	0.642	3.54255498731848e-16
0	2	AI593442	1.33919066348216e-16	0.547119548585472	0.913	0.755	2.48433259982575e-12
0	2	Slc17a6	5.93525957043255e-16	0.502946540896731	0.575	0.205	1.10105000291094e-11
0	2	S100b	1.62431458071778e-15	0.606301872120672	0.64	0.298	3.01326597868955e-11
0	2	Cttnbp2	2.68004703743124e-15	0.479814638883996	0.996	1	4.9717552591387e-11
0	2	Cadm2	1.05485139996237e-14	0.490092681305672	0.938	0.801	1.95685483207019e-10
0	2	Haghl	5.98345131651267e-14	0.599796806903932	0.996	1	1.10999005372626e-09
0	2	Nos1ap	6.66916525257708e-14	0.530077081568883	0.967	0.907	1.23719684600557e-09
0	2	Scg2	8.77653089534474e-14	0.879008897108778	0.909	0.834	1.6281342463954e-09
0	2	Dnajc15	2.27623841165557e-13	0.481077485235904	0.873	0.715	4.22264987746226e-09
0	2	Epha5	1.58606722326035e-12	0.482515843604588	0.975	0.901	2.94231330587027e-08
0	2	Tshz2	1.08497741536588e-10	0.669021315626505	0.502	0.232	2.01274160324525e-06
0	2	Nts	1.70117413981565e-09	0.599996656724326	0.764	0.53	3.155848146772e-05
0	2	Atp6v0c	2.5354881756891e-08	0.508656921225228	0.647	0.497	0.000470358411472085
0	2	Ctxn1	6.45406461390438e-07	0.587067106619188	1	1	0.011972935265254
0	3	S100a10	7.86089313765437e-47	1.07561224079019	0.942	0.127	1.45827428596626e-42
0	3	Rprm	4.37939696541089e-41	0.936375741726862	0.855	0.059	8.12421931053375e-37
0	3	Cplx2	8.08373436091941e-37	0.862970432016086	1	0.898	1.49961356129416e-32
0	3	Zeb2	8.85983953670588e-37	1.00247179370216	0.873	0.229	1.64358883245431e-32
0	3	Nov	3.27566349764292e-34	0.872265813417222	0.996	0.831	6.07668335447739e-30
0	3	Resp18	5.61230967037186e-34	1.02795132903408	0.942	0.415	1.04113956695068e-29
0	3	Ak5	8.58575441538744e-34	0.909899120814783	0.807	0.11	1.59274330159852e-29
0	3	6330403A02Rik	2.08840034067976e-31	0.570803509838094	0.898	0.169	3.87419147199502e-27
0	3	Hpcal4	2.24942736815686e-31	0.868421596337934	0.949	0.644	4.17291271066778e-27
0	3	Socs2	4.4041647727707e-30	0.760859651250832	0.724	0.068	8.17016606996693e-26
0	3	Cntn1	9.35688322837936e-30	0.53372587727197	1	1	1.73579540769665e-25
0	3	Nnat	8.6263584925098e-29	1.3315090073025	0.836	0.314	1.60027576394549e-24
0	3	Ildr2	1.20894836153495e-28	0.606273062468281	0.796	0.144	2.24272010548348e-24
0	3	Ndrg1	6.93841338316226e-28	0.581185437921445	0.655	0.025	1.28714506671043e-23
0	3	Cadm1	7.32761788739327e-27	0.849286678425221	0.989	0.881	1.35934639429033e-22
0	3	Gpm6a	7.0059092259703e-26	0.782230657589184	0.993	0.975	1.29966622050975e-21
0	3	Calm3	1.96233685834696e-24	0.520001990375906	0.996	1	3.64033110591944e-20
0	3	Ptk2b	8.67175804618679e-24	0.530790001990823	1	1	1.60869783514811e-19
0	3	Ywhaz	1.02487690886427e-23	0.591037443076096	0.996	1	1.90124915363411e-19
0	3	Rsph9	2.49831370999616e-23	0.520316244043519	0.636	0.076	4.63462176341388e-19
0	3	Gap43	2.94404590350772e-23	0.600001633458042	1	1	5.46149955559718e-19
0	3	Itm2c	6.63931661156106e-23	0.623499498576676	0.996	1	1.23165962461069e-18
0	3	Hap1	7.02870075434297e-23	0.48573601346949	0.865	0.407	1.30389427693816e-18
0	3	Sh3gl2	3.05873928775705e-22	0.813393402082888	0.953	0.805	5.6742672527181e-18
0	3	Pls3	3.48121542945762e-22	0.542782504801641	0.909	0.449	6.45800274318683e-18
0	3	Cpe	4.39893642612698e-22	0.578369060943677	1	1	8.16046696410816e-18
0	3	Olfm1	1.21506754251961e-21	0.557251917414032	1	0.966	2.25407179812813e-17
0	3	Flot1	2.54751808794684e-21	0.608973852755999	0.989	0.941	4.72590080495018e-17
0	3	Cdh13	2.67385412242253e-21	0.547796543037425	0.775	0.178	4.96026678250604e-17
0	3	Tubb2a	3.05482510812966e-21	0.528706061345951	1	1	5.66700605809134e-17
0	3	Gm15459	4.67379703791382e-21	0.713697035703172	0.996	1	8.67036088503393e-17
0	3	Ptprn	5.54245517490353e-21	0.601612050591798	0.996	0.992	1.02818085949635e-16
0	3	Nefl	6.51039838857935e-21	0.601959253656626	1	0.983	1.20774400506536e-16
0	3	Marcksl1	6.68234789532677e-21	1.07670102230668	0.553	0.034	1.23964235806207e-16
0	3	Gpm6b	8.10394488207352e-21	0.608759336120481	0.964	0.831	1.50336281507346e-16
0	3	D3Bwg0562e	1.01083006004746e-20	0.704351289803986	0.993	0.975	1.87519084439405e-16
0	3	Atp6v1a	1.82820615798212e-20	0.549228076771348	1	1	3.39150524367262e-16
0	3	Pgrmc1	3.93960705341227e-20	0.872246783099996	0.96	0.924	7.30836504478511e-16
0	3	Gm10123	6.46304246437894e-20	0.620555510129487	0.989	1	1.19895900756694e-15
0	3	Cpne7	6.97133307219936e-20	0.885025053586362	0.804	0.415	1.2932519982237e-15
0	3	Mmd	7.92092335262863e-20	0.635546239515549	0.978	0.924	1.46941049114614e-15
0	3	Eno2	1.86375622860534e-19	0.614577008581949	1	1	3.45745417968576e-15
0	3	Ndrg3	8.56329215250668e-19	0.532975636042695	0.993	1	1.58857632721151e-14
0	3	Pfn2	1.05446128051082e-18	0.696575599392507	0.996	1	1.95613112147562e-14
0	3	Celf4	1.68095406787665e-18	0.495228338977493	1	0.992	3.11833789131798e-14
0	3	Arpc5	4.66547526919243e-18	0.598855301248472	0.964	0.907	8.65492317187889e-14
0	3	Zcchc18	6.15631781902814e-18	0.497100987117159	1	0.983	1.14205851860791e-13
0	3	Rgnef	1.27247409599232e-17	0.493862315667337	0.742	0.288	2.36056669547535e-13
0	3	Lrrn2	1.74709971749498e-17	0.479437631586019	0.989	0.983	3.24104468592494e-13
0	3	Lrrc4c	3.30084287321526e-17	0.548401523437388	0.931	0.78	6.12339361410163e-13
0	3	Pea15a	3.73611556160464e-17	0.577886656393787	0.971	0.831	6.93086797833277e-13
0	3	Gm16869	7.0265913073067e-17	0.992952940357951	0.502	0.051	1.30350295341847e-12
0	3	Bex1	1.06812551425452e-16	0.532577664879905	0.876	0.475	1.98147964149356e-12
0	3	Tagln3	1.84181889869535e-16	0.671823948165885	0.942	0.822	3.41675823896974e-12
0	3	Erc2	1.92459776841094e-16	0.613923310449896	0.84	0.559	3.57032132017913e-12
0	3	Map2k1	2.018210041993e-16	0.644795716641885	0.924	0.771	3.74398144890122e-12
0	3	Negr1	3.96214559286852e-16	0.525888801729457	0.836	0.483	7.35017628933039e-12
0	3	Snap25	4.5508847186043e-16	0.608421155683723	1	1	8.44234624148283e-12
0	3	Hspa8	5.17050152224293e-16	0.559641550845874	1	1	9.59179737391286e-12
0	3	Prkar1b	2.18914426322318e-15	0.541974364237233	1	1	4.06108152270533e-11
0	3	Nptn	2.51864543521368e-15	0.502790070906961	0.985	0.992	4.6723391468649e-11
0	3	Gsta4	2.73028450754527e-15	0.540666759690547	0.778	0.39	5.06495078994722e-11
0	3	Lmo4	2.82645963895725e-15	0.489014605536172	0.993	0.898	5.24336527622959e-11
0	3	Fxyd6	3.42645782214788e-15	0.534801154838054	0.411	0.008	6.35642190586654e-11
0	3	Mctp1	4.24221266147498e-15	0.545586078587931	0.658	0.254	7.86972870830223e-11
0	3	Chl1	5.68598367216977e-15	0.536769145113599	0.931	0.822	1.05480683102421e-10
0	3	Nckap1	6.89849463238474e-15	0.508637576657367	0.975	0.975	1.27973973925369e-10
0	3	Rgs4	1.17362515690372e-14	0.578437309842969	0.953	0.873	2.17719202857209e-10
0	3	Itpka	1.17800476739632e-14	0.517667336787481	0.975	0.898	2.18531664399691e-10
0	3	Arl1	1.46626647569711e-14	0.495168985093957	0.949	0.873	2.72007093906571e-10
0	3	Ankrd46	1.49965445193161e-14	0.527325276565654	0.865	0.678	2.78200897377833e-10
0	3	Calb1	1.62119674623721e-14	0.757910235113775	0.44	0.051	3.00748208394465e-10
0	3	Nrn1	2.16903478323282e-14	0.483378063899176	0.618	0.254	4.02377642637521e-10
0	3	Wdr6	4.0120301589399e-14	0.62291426612681	0.84	0.576	7.44271714784942e-10
0	3	Ubc	8.89273565879854e-14	0.613544500456984	0.996	1	1.64969139206372e-09
0	3	Stx7	1.16949675433284e-13	0.491666478596512	0.924	0.788	2.16953342896286e-09
0	3	Sqstm1	4.53945480480871e-13	0.547412928306297	0.985	0.983	8.42114260840064e-09
0	3	S100b	5.8085670140627e-13	0.554696031845455	0.64	0.288	1.07754726677877e-08
0	3	Atp6v1h	6.89841167668001e-13	0.491312611898491	0.924	0.898	1.27972435014091e-08
0	3	Gabra2	3.51984261689434e-11	0.47767901890804	0.884	0.729	6.52966003860069e-07
0	3	Vbp1	1.60493848748071e-10	0.502788288093803	0.865	0.712	2.97732138812547e-06
0	3	Dcn	1.9365141711761e-10	1.0884933593003	0.367	0.059	3.59242743894878e-06
0	4	Fezf2	7.03961097156739e-43	1.19641400843947	0.993	0.429	1.30591823133547e-38
0	4	Gabra1	6.90863384460244e-42	1.40357525909287	1	0.622	1.2816206645122e-37
0	4	Slc35f1	8.00561304062367e-42	1.13618312872996	0.996	0.765	1.4851212751661e-37
0	4	Sec14l1	1.61993676831215e-38	1.04580396540815	0.993	0.714	3.00514469889588e-34
0	4	Zfp238	3.21932281626454e-38	0.883818317417278	0.967	0.296	5.97216575645235e-34
0	4	Kcnh7	9.33112905874644e-38	0.896985674364134	0.956	0.224	1.73101775168805e-33
0	4	Gabrb2	1.34791782546643e-37	1.10521935561225	0.982	0.52	2.50052235802277e-33
0	4	Ndst4	1.74236469165783e-37	0.485033751840506	0.887	0.061	3.23226073949443e-33
0	4	Cplx2	2.23609911265266e-37	1.01931972031305	1	0.847	4.14818746388195e-33
0	4	Pgm2l1	3.40428620220559e-36	1.07175859135678	0.996	0.908	6.31529133371159e-32
0	4	Bhlhe40	9.15708771628195e-34	0.845643206968843	0.938	0.429	1.69873134224746e-29
0	4	Cit	2.42212081482879e-33	0.75520058967976	0.822	0.092	4.49327632358888e-29
0	4	2610017I09Rik	4.35549759827764e-33	0.959917933666498	0.924	0.306	8.07988359456485e-29
0	4	Ckb	4.95767406212849e-33	0.601085267000332	1	1	9.19698115265456e-29
0	4	Cttnbp2	8.24824901032795e-33	1.00922614981464	0.996	0.878	1.53013267390594e-28
0	4	Nefm	1.41360319256137e-32	1.05598619197105	1	0.918	2.62237528252059e-28
0	4	Ptprt	3.54128799043268e-32	0.967644654412028	0.822	0.102	6.56944335105166e-28
0	4	Ctbp2	6.42101836566336e-32	0.726957616641736	0.96	0.449	1.19116311701421e-27
0	4	Parm1	1.46998392493191e-31	0.933082803747221	0.985	0.806	2.72696717914118e-27
0	4	Haghl	3.26235435150225e-31	1.04459946369696	0.996	0.959	6.05199355747183e-27
0	4	Chn1	1.05125957909852e-30	0.613115119144108	1	0.99	1.95019164518567e-26
0	4	Adcy1	1.87305594138804e-30	0.830524473934964	0.96	0.398	3.47470607686895e-26
0	4	Cdh13	1.94231894786582e-30	0.784940876183564	0.775	0.031	3.60319588018588e-26
0	4	Rph3a	4.69658479446598e-30	0.584150539030641	0.789	0.061	8.71263445221385e-26
0	4	Lxn	7.89636998894405e-30	1.43615238237042	0.956	0.531	1.46485559664901e-25
0	4	6430573F11Rik	6.65028765944982e-29	0.677545137133777	0.789	0.102	1.23369486370454e-24
0	4	Id2	6.96597171527267e-29	0.897215877154164	0.989	0.694	1.29225741290023e-24
0	4	Crim1	1.87357924366193e-28	0.633716574512436	0.898	0.296	3.47567685491724e-24
0	4	Kcnip4	1.87543274014073e-28	0.643149577915289	0.851	0.173	3.47911527623506e-24
0	4	Sparcl1	5.34587758689649e-28	0.881146331688578	1	0.929	9.91713751145168e-24
0	4	Etv5	6.2630943368161e-28	0.567276730449666	0.829	0.194	1.16186663042275e-23
0	4	Tox	6.37962502922184e-28	0.567719866131025	0.84	0.163	1.18348423917094e-23
0	4	Dclk1	2.0144324644549e-27	0.682507340189743	0.996	0.99	3.73697366481028e-23
0	4	Rgs7bp	2.0754447378462e-27	0.63968984504555	1	0.98	3.85015753317849e-23
0	4	Cacna1h	2.28298942958461e-27	0.523609270075657	0.909	0.459	4.23517369082241e-23
0	4	Nrp1	3.34243026968668e-27	0.669012764946926	0.789	0.143	6.20054239329577e-23
0	4	Enc1	7.74425669234481e-27	0.745083616010662	0.982	0.867	1.43663705899689e-22
0	4	Slc24a2	9.22596639417741e-27	0.760271904215357	0.996	0.878	1.71150902578385e-22
0	4	Fras1	1.14321085437238e-26	0.641609743654051	0.873	0.245	2.12077045594621e-22
0	4	Cacng3	1.58028620952294e-26	0.542103852797871	0.789	0.102	2.931588947286e-22
0	4	Cadps2	2.15518223299719e-26	0.802503443818204	0.964	0.673	3.99807856043309e-22
0	4	Sox8	3.48885324914506e-26	0.495105532306906	0.702	0.041	6.47217166248901e-22
0	4	Ckmt1	1.18752880127424e-25	0.55958721445641	1	1	2.20298467924384e-21
0	4	Nts	1.2906461264663e-25	0.936890973753079	0.764	0.102	2.39427762920764e-21
0	4	Thy1	1.68381771788338e-25	0.688893660961549	0.996	0.888	3.12365024844545e-21
0	4	Tspan5	1.6844201038995e-25	0.648025378766409	0.895	0.296	3.12476773474396e-21
0	4	Nrxn3	2.06243153412744e-25	0.81939839969973	0.96	0.561	3.82601673895981e-21
0	4	Ppp3ca	2.23455388843034e-25	0.608582260231174	1	0.99	4.14532091842711e-21
0	4	Sorl1	2.7110353832651e-25	0.714789129375304	0.996	0.898	5.02924173949508e-21
0	4	Cdh22	1.22353669923213e-24	0.509441816814726	0.742	0.082	2.26978293074553e-20
0	4	Nov	2.23988427848106e-24	0.720664164091904	0.996	0.735	4.15520932501021e-20
0	4	Satb1	2.93243184197973e-24	0.567766380344271	0.72	0.082	5.43995431005659e-20
0	4	Malat1	6.45329015079332e-24	0.529734760390482	1	1	1.19714985587367e-19
0	4	Ptn	6.79437911001814e-24	0.552356977855139	0.851	0.245	1.26042526869947e-19
0	4	Rasgrp1	1.57894182985332e-23	0.649149522848501	0.993	0.908	2.9290949885609e-19
0	4	Epha5	2.49658451965685e-23	0.869174599670356	0.975	0.786	4.63141394241542e-19
0	4	Mfsd4	2.70684544836393e-23	0.630683420578144	0.975	0.653	5.02146899125992e-19
0	4	Atp2b1	3.22676944986127e-23	0.632539162285708	1	1	5.98598000643764e-19
0	4	Mt1	5.75678176982484e-23	0.687095288898544	0.953	0.684	1.06794058612021e-18
0	4	Lrrc4c	1.2177416902406e-22	0.703581427878643	0.931	0.592	2.25903260956533e-18
0	4	Echdc2	1.32521044570436e-22	0.747246865079975	0.753	0.133	2.45839789782617e-18
0	4	Nos1ap	1.71302159927202e-22	0.809089546230018	0.967	0.796	3.17782636880952e-18
0	4	Nrip1	2.50844983569037e-22	0.64520663591377	0.796	0.245	4.6534252901892e-18
0	4	Ndst3	2.78506387799981e-22	0.5287532220041	0.793	0.194	5.16657200007745e-18
0	4	Snx25	5.03983470599002e-22	0.512370022012422	0.815	0.286	9.34939736308209e-18
0	4	Ptk2b	6.31422684780133e-22	0.579737553631262	1	0.99	1.17135222253562e-17
0	4	Sept4	6.47235626669889e-22	0.746721925280184	0.796	0.245	1.20068681103531e-17
0	4	Gmpr	1.30518615239237e-21	0.66565830189493	0.989	0.776	2.42125083130308e-17
0	4	Pex5l	2.5382523937401e-21	0.548007699263315	0.945	0.592	4.70871201562725e-17
0	4	Grm5	2.69989664962503e-21	0.595529277765484	0.996	0.939	5.00857827471939e-17
0	4	Ina	1.07219935198118e-20	0.618148364970898	0.996	0.918	1.9890370178603e-16
0	4	Ccl27a	1.18897682437132e-20	0.553495458155702	1	0.949	2.20567090689124e-16
0	4	Rasd1	1.22465222698423e-20	0.502494064900511	0.658	0.102	2.27185234627844e-16
0	4	Slc12a5	1.48984879142145e-20	0.530327056835366	0.993	0.939	2.76381849296593e-16
0	4	Mt2	1.9758016237244e-20	0.528813028003452	0.64	0.082	3.66530959217113e-16
0	4	Sept6	2.05644404563923e-20	0.582025957636891	0.916	0.408	3.81490934906534e-16
0	4	Opcml	2.21640728377843e-20	0.630933302845138	0.993	0.878	4.11165715213736e-16
0	4	Syne1	3.69504998846948e-20	0.569151474216248	0.993	0.959	6.85468723360972e-16
0	4	Slc17a6	3.82492482182586e-20	0.595555585814598	0.575	0.01	7.09561803696916e-16
0	4	Ngef	5.36653547553874e-20	0.58657597682328	0.909	0.49	9.95545996067191e-16
0	4	Prss12	1.1961103327735e-19	0.501356410702877	0.691	0.112	2.21890427832811e-15
0	4	S100b	1.5743092285206e-19	0.714457971098051	0.64	0.092	2.92050104982856e-15
0	4	Cds1	2.92714400716437e-19	0.49731853238156	0.895	0.398	5.43014484769063e-15
0	4	Slc25a5	7.88604514562786e-19	0.530697676977385	0.996	0.939	1.46294023496542e-14
0	4	Slc24a3	3.12385858831935e-18	0.554966291431956	0.993	0.765	5.79507006719123e-14
0	4	Tmem91	4.42437540958731e-18	0.561511713669026	0.945	0.582	8.20765882232541e-14
0	4	Pole4	5.67222084402412e-18	0.520793057348678	0.916	0.551	1.05225368877491e-13
0	4	S100a10	6.48133137866539e-18	0.552913606392947	0.942	0.612	1.20235178405622e-13
0	4	6330512M04Rik	7.68593353397128e-18	0.578347283750933	0.738	0.245	1.42581752988701e-13
0	4	Rprm	7.96663570631848e-18	0.602788954123885	0.855	0.449	1.47789058987914e-13
0	4	Ktn1	8.69830221782108e-18	0.555622427619653	0.985	0.939	1.61362204442799e-13
0	4	Elmod1	1.37355337219629e-17	0.575701812789268	0.964	0.694	2.54807886076134e-13
0	4	Tshz2	1.60357319316458e-17	0.820338145136976	0.502	0	2.97478863063961e-13
0	4	Akap9	1.61194963666303e-17	0.661504103397784	0.971	0.582	2.99032777097359e-13
0	4	Aph1b	2.22884757458545e-17	0.514522181599363	0.829	0.439	4.13473513561347e-13
0	4	Pcsk2	2.92758327310738e-17	0.53903611501912	0.978	0.908	5.4309597299415e-13
0	4	Ldb2	4.35964890015551e-17	0.553348790109257	0.982	0.806	8.08758467467849e-13
0	4	Vsnl1	7.4611439178471e-17	0.551776536438476	0.982	0.857	1.38411680819982e-12
0	4	Ptprn2	8.73299095026484e-17	0.493394972637595	0.971	0.714	1.62005715118363e-12
0	4	Asap1	9.19278614025204e-17	0.523828320385364	0.811	0.388	1.70535375687816e-12
0	4	Serpini1	1.31152679791522e-16	0.491841237682665	0.949	0.786	2.43301336281252e-12
0	4	Atp2b2	2.23620913657117e-16	0.494920790683679	0.989	0.908	4.14839156925317e-12
0	4	Caln1	3.3574621316353e-16	0.536809054903787	0.993	0.796	6.22842800039664e-12
0	4	Slc4a8	4.56831791409708e-16	0.515836130218555	0.905	0.582	8.47468656244149e-12
0	4	Cspg5	6.00413750570707e-16	0.48532082766972	0.825	0.418	1.11382754868372e-11
0	4	Plcb1	8.03962266714129e-16	0.537937337080385	0.982	0.857	1.49143040098138e-11
0	4	Ppapdc2	1.53886811173285e-15	0.489915517335271	0.829	0.429	2.8547542340756e-11
0	4	AI593442	2.4464472351176e-15	0.5970968640539	0.913	0.612	4.53840426586667e-11
0	4	Gpr123	4.69381439910996e-15	0.541420783289094	0.993	0.959	8.7074950917889e-11
0	4	Osbpl6	5.37978762085871e-15	0.490774951850018	0.949	0.684	9.980044015455e-11
0	4	Ctxn1	9.69566870299073e-15	0.814670299124915	1	1	1.79864350109181e-10
0	4	Spink8	1.14762493930025e-14	0.623815768576669	0.804	0.429	2.1289590248959e-10
0	4	Cadm2	1.17058092631141e-14	0.53950623133126	0.938	0.663	2.1715446764003e-10
0	4	Hlf	1.502645387852e-14	0.481744087495105	0.785	0.439	2.78755745900424e-10
0	4	Gria3	1.98979736293213e-14	0.496746639342225	0.996	0.847	3.6912730879754e-10
0	4	Ryr1	2.46226850545206e-14	0.525056244275018	0.767	0.347	4.56775430446412e-10
0	4	Itpka	9.27816336229477e-14	0.538455222165885	0.975	0.816	1.7211920853393e-09
0	4	Dkk3	9.43826965244359e-14	0.588759763950005	0.978	0.745	1.75089340322481e-09
0	4	Mtap1a	9.6712639907854e-14	0.520168442765811	0.996	0.959	1.7941161829306e-09
0	4	Nt5dc3	1.0651890231679e-13	0.590744068973574	0.887	0.724	1.97603215687877e-09
0	4	Stxbp5l	1.14654899402776e-13	0.549606577061886	0.865	0.571	2.1269630388209e-09
0	4	Fndc4	2.11701020771971e-13	0.508722238601282	0.971	0.786	3.92726563634083e-09
0	4	Tub	2.50971398510776e-13	0.48792334530333	0.829	0.582	4.65577041377341e-09
0	4	Epb4.1l3	5.57985158022342e-13	0.480481891191222	0.902	0.704	1.03511826664725e-08
0	4	Mir5105	8.69275585321756e-12	0.48071947248092	1	0.99	1.61259313833039e-07
0	4	Nr4a2	9.02368422104686e-12	0.489455777949926	0.909	0.684	1.6739836598464e-07
0	4	Rgs4	9.10756855761813e-12	0.542760372618334	0.953	0.786	1.68954504312374e-07
0	4	Arhgdig	3.59312345589089e-11	0.521864732227383	0.964	0.796	6.66560332302318e-07
0	4	mt-Co1	4.63457418463485e-11	0.566516096158011	1	0.99	8.59759856991612e-07
0	4	Gpx4	1.21595012008398e-09	0.527846237083592	0.993	0.99	2.2557090677678e-05
0	4	Swi5	5.31535496695033e-09	0.506619903300651	1	0.98	9.86051499918956e-05
0	5	Nrgn	1.92432997218851e-45	1.48635410366683	1	0.978	3.5698245314069e-41
0	5	Fezf2	4.35909015993053e-42	1.3067974645132	0.993	0.303	8.08654815568713e-38
0	5	Gpr123	4.62189023625685e-40	1.39696442337621	0.993	0.404	8.57406857728008e-36
0	5	Lmo4	2.58055881599461e-39	1.18859158364337	0.993	0.472	4.7871946595516e-35
0	5	Kcnh7	5.95777981660696e-39	0.973485155028049	0.956	0.202	1.10522773377876e-34
0	5	Atp1b1	8.49336365684615e-38	0.513251273020542	1	1	1.57560389198153e-33
0	5	Etv1	1.13422745616267e-35	1.32644307426445	0.993	0.708	2.10410535392737e-31
0	5	Tmem91	1.25689697449033e-35	1.01374590050581	0.945	0.258	2.33166957737701e-31
0	5	Parm1	8.98765354870283e-35	1.12281306062702	0.985	0.573	1.66729960981986e-30
0	5	Nrxn3	9.38161985140919e-35	1.09427193506619	0.96	0.292	1.74038429863492e-30
0	5	Slc24a3	1.05419067716166e-34	0.977768107777101	0.993	0.596	1.95562912520259e-30
0	5	Rab3c	2.7084022361622e-34	0.918056143270231	1	0.989	5.0243569883045e-30
0	5	Tspan13	4.15018045562872e-34	0.859186130563532	1	0.989	7.69899976323683e-30
0	5	Tox	1.09491501941947e-33	0.662442889045205	0.84	0.034	2.03117685252507e-29
0	5	Ckmt1	2.79064248426669e-33	0.799787121625202	1	1	5.17692087256313e-29
0	5	Cadps2	2.95508660507543e-33	1.03638331806898	0.964	0.472	5.48198116107542e-29
0	5	Sulf2	3.17229410730021e-33	0.621745420279941	0.855	0.067	5.88492279845262e-29
0	5	Cpne8	6.92967937411222e-32	0.952493535671535	0.865	0.135	1.28552482069156e-27
0	5	Sorl1	1.78802113249348e-31	0.938113116974779	0.996	0.809	3.31695800288866e-27
0	5	Lmo3	2.14804716381506e-31	0.761587314100801	0.938	0.371	3.98484229359331e-27
0	5	Rprm	1.49804261517087e-29	0.879529563762192	0.855	0.169	2.77901885540347e-25
0	5	Foxp1	1.75206847912581e-29	0.820462647734288	0.975	0.528	3.25026223562628e-25
0	5	Mgst3	3.74563441462611e-29	0.743815052493149	1	0.989	6.9485264025729e-25
0	5	Rasgrp1	4.44584434752021e-28	0.787355493788918	0.993	0.888	8.24748584908475e-24
0	5	6430573F11Rik	1.75887283936581e-27	0.657955425562734	0.789	0.056	3.26288500430751e-23
0	5	Lrrtm3	6.69876571910035e-27	0.578231732383968	0.84	0.146	1.24268802855031e-22
0	5	Cttnbp2	8.59701324872204e-27	0.930297028650688	0.996	0.899	1.59483192777043e-22
0	5	Kcnf1	1.43007925017228e-25	0.658062355742779	0.818	0.191	2.65294001699459e-21
0	5	Galnt9	2.68694265871071e-25	0.79508142681689	0.978	0.685	4.98454732617425e-21
0	5	Rgs4	5.03919591010348e-25	0.955545727868083	0.953	0.551	9.34821233283297e-21
0	5	Dclk1	6.16900772639279e-25	0.660232803839686	0.996	0.955	1.14441262332313e-20
0	5	Bcl11b	2.19838202864206e-24	0.740897136821976	0.993	0.933	4.07821850133389e-20
0	5	Scg2	5.19885037047458e-24	1.33236152614135	0.909	0.494	9.64438732226738e-20
0	5	Ldb2	6.68737301782553e-24	0.759378553320031	0.982	0.685	1.24057456853681e-19
0	5	2610017I09Rik	1.26042377976397e-23	0.835038501596769	0.924	0.64	2.33821215384014e-19
0	5	Thrb	1.55458392925002e-23	0.545512598516372	0.822	0.202	2.88390864715172e-19
0	5	AI593442	1.71947968263261e-23	0.77565197475668	0.913	0.449	3.18980675925176e-19
0	5	Meg3	2.80032257912223e-23	0.486510551437428	1	1	5.19487841652964e-19
0	5	Gria2	3.14562031994227e-23	0.479684358889793	1	1	5.8354402555249e-19
0	5	Gabra1	3.61231338778865e-23	0.79105551002207	1	0.888	6.70120256568673e-19
0	5	Rit2	3.63638029189731e-23	0.750126161687535	0.985	0.843	6.7458490794987e-19
0	5	Fras1	5.74036577179211e-23	0.618827784880476	0.873	0.382	1.06489525432515e-18
0	5	Prkcb	1.24221920921997e-22	0.622095011589146	1	0.978	2.30444085502396e-18
0	5	Pgm2l1	1.99651367232451e-22	0.671927872615914	0.996	0.966	3.70373251352919e-18
0	5	Etv5	8.89048856335521e-22	0.514419412095997	0.829	0.247	1.64927453338803e-17
0	5	Ociad2	3.03544910118933e-21	0.617940444792878	0.996	0.944	5.63106162761633e-17
0	5	Nts	6.53115094410812e-21	0.916488805983434	0.764	0.18	1.2115938116415e-16
0	5	S100b	1.17938440208714e-20	0.770154646870473	0.64	0.056	2.18787600431185e-16
0	5	Dnm3	1.86482801974545e-20	0.547116312173495	0.847	0.315	3.45944245942978e-16
0	5	Ptprt	2.04283108243016e-20	0.781969670117314	0.822	0.292	3.78965594101619e-16
0	5	Nos1ap	2.13501616501282e-20	0.781959234953647	0.967	0.562	3.96066848771527e-16
0	5	Vgf	7.76012155877937e-20	0.506122347792349	0.902	0.528	1.43958015036916e-15
0	5	Nefm	9.58977068895813e-20	0.72589571234846	1	0.966	1.77899836050862e-15
0	5	Haghl	1.00594242025526e-19	0.819666333531758	0.996	0.944	1.86612378381553e-15
0	5	Scn1a	1.33365417232327e-19	0.630278792186064	0.935	0.562	2.4740618550769e-15
0	5	Sparcl1	1.5150560710067e-19	0.639881126387202	1	0.989	2.81058051732452e-15
0	5	Grm5	4.84802063889787e-19	0.607345956786378	0.996	0.899	8.99356308721944e-15
0	5	Slc5a5	1.02669166227946e-18	0.609396456736209	0.767	0.213	1.90461570269463e-14
0	5	Resp18	1.75370704119416e-18	0.707083427381905	0.942	0.584	3.25330193211929e-14
0	5	Bhlhe40	1.8708625229151e-18	0.57184488753939	0.938	0.618	3.47063706625981e-14
0	5	Bzw2	2.50341789445485e-18	0.534650600731615	0.993	0.933	4.64409053600319e-14
0	5	Ifi27l1	2.86932830806919e-18	0.545946391463545	0.767	0.225	5.32289094429916e-14
0	5	Diras2	3.02251450527397e-18	0.587022601596061	0.909	0.472	5.60706665873374e-14
0	5	Slc17a6	4.72404289085325e-18	0.599864065605217	0.575	0.034	8.76357196682186e-14
0	5	Lxn	9.05407707253861e-18	1.06993414332313	0.956	0.73	1.67962183772664e-13
0	5	Cds1	9.8077150470057e-18	0.496737302003942	0.895	0.494	1.81942921837003e-13
0	5	Efhd2	1.033807841305e-17	0.508881649808723	0.895	0.36	1.9178169264049e-13
0	5	Ktn1	1.08059990225966e-17	0.573873449214264	0.985	0.978	2.00462087868189e-13
0	5	Rap1gds1	1.92556689054789e-17	0.522129965355807	0.945	0.719	3.57211913865538e-13
0	5	Mt2	1.97255477009335e-17	0.47720683628345	0.64	0.09	3.65928635400017e-13
0	5	Syt4	8.93389275813344e-17	0.59945392174514	0.996	0.933	1.65732644556134e-12
0	5	3110035E14Rik	9.24627097328593e-17	0.59147740968523	0.982	0.843	1.71527572825427e-12
0	5	Cit	2.00472998848015e-16	0.531855571104856	0.822	0.326	3.71897460162953e-12
0	5	Osbpl6	3.23742550599667e-16	0.526822425831527	0.949	0.596	6.00574805617442e-12
0	5	1700019D03Rik	4.92223363590414e-16	0.527607927626959	0.716	0.213	9.13123561796577e-12
0	5	Mfsd4	1.08098822058885e-15	0.493923901796977	0.975	0.742	2.00534124801437e-11
0	5	St8sia3	3.14844062625575e-15	0.563399094320398	0.96	0.685	5.84067220576705e-11
0	5	Ptprn	2.40672058598892e-14	0.522181484852965	0.996	0.989	4.46470735906805e-10
0	5	R3hdm1	2.9315330780225e-14	0.536706017966899	0.996	0.944	5.43828701303955e-10
0	5	Elmod1	5.49507645319248e-14	0.51925234895048	0.964	0.764	1.01939163283174e-09
0	5	Cxx1c	1.40555035257189e-13	0.480264430869181	0.975	0.831	2.60743645905611e-09
0	5	Nrip3	4.17029548389689e-13	0.63793658521302	0.964	0.742	7.73631515217712e-09
0	5	Socs2	2.8318033732335e-12	0.567559654202912	0.724	0.371	5.25327843768546e-08
0	5	Sept4	3.90134327966104e-12	0.588761249186293	0.796	0.517	7.23738191809919e-08
0	5	Peg3	4.93382295280071e-12	0.481771650168293	0.975	0.876	9.1527349597406e-08
0	5	Stxbp5l	2.68785007231423e-11	0.494279198128005	0.865	0.584	4.98623066915012e-07
0	5	Grp	1.11358047638949e-10	0.731190098121791	0.465	0.101	2.06580314175013e-06
0	5	Mctp1	8.63249900350609e-10	0.517073179061662	0.658	0.371	1.60141489014041e-05
0	5	Marcksl1	1.98778489652746e-07	0.655352600318685	0.553	0.27	0.00368753976154808
0	5	Tshz2	2.69827843165647e-07	0.631424468659484	0.502	0.213	0.00500557631856591
0	6	Fezf2	8.57909783712542e-29	0.99447500907618	0.993	0.716	1.59150843976514e-24
0	6	Ckmt1	1.14934298806165e-28	0.799501130687523	1	1	2.13214617715317e-24
0	6	Id2	1.2574121569961e-26	1.11518301462057	0.989	0.478	2.33262529244346e-22
0	6	Mgst3	1.94781581494793e-25	0.876087518301398	1	0.985	3.6133931183099e-21
0	6	Ldhb	4.24845242282319e-25	0.684312541362344	1	1	7.8813040895793e-21
0	6	Nefm	1.20858525886685e-24	1.03018562510588	1	0.955	2.24204651372389e-20
0	6	6430573F11Rik	1.58556926205981e-24	0.718993984426808	0.789	0.015	2.94138953804715e-20
0	6	Tox	1.22534253201939e-22	0.609347381397259	0.84	0.179	2.27313293114916e-18
0	6	Lrrtm3	9.42194623083396e-22	0.606133056482425	0.84	0.164	1.74786524528201e-17
0	6	Lxn	1.37595980919691e-21	1.4106079945458	0.956	0.642	2.55254304204119e-17
0	6	Chchd10	2.02250626253745e-21	0.693830468675061	1	1	3.75195136763321e-17
0	6	Tmem91	3.92854488213002e-20	0.775233001011046	0.945	0.448	7.28784361083939e-16
0	6	Kcnh7	4.58815535296957e-20	0.693832145429628	0.956	0.493	8.51148699529385e-16
0	6	Rph3a	2.42080629338073e-19	0.555936720431937	0.789	0.179	4.49083775485059e-15
0	6	Chst8	1.02897237578628e-18	0.569636738156966	0.902	0.373	1.90884665432113e-14
0	6	Mdh1	1.30585269852114e-18	0.514929723415345	1	1	2.42248734102656e-14
0	6	Pgm2l1	3.18591284345744e-18	0.680228875746425	0.996	1	5.9101869158979e-14
0	6	Nap1l5	9.08852140617693e-18	0.709634983272707	0.971	0.94	1.68601160605988e-13
0	6	Arl6ip1	1.14273411925881e-17	0.484635977018954	1	1	2.11988606463701e-13
0	6	Cit	1.22030549810408e-17	0.628265296873272	0.822	0.299	2.26378872953287e-13
0	6	Rit2	1.27180176516834e-17	0.680600255378264	0.985	0.94	2.35931945456379e-13
0	6	Ldb2	2.60947264701152e-17	0.651837517394518	0.982	0.791	4.84083270747106e-13
0	6	Gabra1	3.40371595526471e-17	0.741993754784984	1	0.94	6.31423346861157e-13
0	6	Satb1	3.84355766713322e-17	0.55913245309704	0.72	0.119	7.13018382829883e-13
0	6	Kcnf1	7.26296095798827e-17	0.590041048290676	0.818	0.313	1.3473518873164e-12
0	6	Gpr123	7.30682643750177e-17	0.78010208449507	0.993	0.701	1.35548937242095e-12
0	6	Cspg5	1.27773071152465e-16	0.560837487800334	0.825	0.313	2.37031824294938e-12
0	6	Cdh13	1.53189864196359e-16	0.698410444867379	0.775	0.224	2.84182517070665e-12
0	6	Efhd2	1.7847990035092e-16	0.574807998225299	0.895	0.493	3.31098063140992e-12
0	6	Dclk1	4.19555940472868e-16	0.522203219371487	0.996	1	7.78318225171217e-12
0	6	Mt1	2.3010346059344e-15	0.608692649529406	0.953	0.627	4.26864929746891e-11
0	6	Sept4	3.00027503385547e-15	0.719588614065215	0.796	0.313	5.56581021530528e-11
0	6	Thrb	3.0409154900158e-15	0.489138220318542	0.822	0.328	5.64120232552831e-11
0	6	Fras1	3.28643213292502e-15	0.523305262925948	0.873	0.328	6.09666024978921e-11
0	6	S100b	4.64209518402063e-15	0.715652896956223	0.64	0.075	8.61155077587667e-11
0	6	Cds1	5.55508525563417e-15	0.495394294952835	0.895	0.507	1.0305238657727e-10
0	6	Syt4	6.43181425913412e-15	0.62068913645195	0.996	1	1.19316586321197e-10
0	6	1110008P14Rik	7.33074275272125e-15	0.496729271967728	0.996	1	1.35992608805732e-10
0	6	Sparcl1	2.25238039609963e-14	0.594812468297123	1	1	4.17839087280442e-10
0	6	Elmo1	6.3399796841034e-14	0.4853321328472	0.804	0.343	1.17612963119802e-09
0	6	Haghl	1.35785796063735e-13	0.711060686627857	0.996	0.985	2.51896230277835e-09
0	6	Ptprt	1.35875813390904e-13	0.720876675318542	0.822	0.418	2.52063221421466e-09
0	6	Slc17a6	1.67117237018006e-13	0.570401560566533	0.575	0.045	3.10019186392102e-09
0	6	Mt2	2.63649196068636e-13	0.50000879974948	0.64	0.134	4.89095623626927e-09
0	6	Cplx1	3.93495586767724e-13	0.543517125059805	0.989	0.97	7.29973663012805e-09
0	6	Gabrb2	5.6991841590763e-13	0.525082616727257	0.982	0.985	1.05725565335024e-08
0	6	Resp18	8.52517653537233e-13	0.638816481618784	0.942	0.672	1.58150549907692e-08
0	6	Hlf	9.22607442104934e-13	0.505362095761411	0.785	0.388	1.71152906584886e-08
0	6	Nr4a2	1.20550283800206e-12	0.550741980007361	0.909	0.522	2.23632831477762e-08
0	6	Ina	1.2791305895113e-12	0.506310142122166	0.996	1	2.37291515660241e-08
0	6	Sec14l1	2.20638679244743e-12	0.509170618478547	0.993	0.94	4.09306813866923e-08
0	6	Prss12	1.29469304993151e-11	0.481556740370724	0.691	0.254	2.40178507692794e-07
0	6	Rprm	2.36913631168701e-11	0.481200470361205	0.855	0.493	4.39498477181058e-07
0	6	Vsnl1	3.14180099299017e-11	0.517734811426742	0.982	0.985	5.82835502209607e-07
0	6	Lrrc4c	3.34454746026501e-11	0.513108815225989	0.931	0.866	6.20446999353763e-07
0	6	Ppargc1a	3.41885135777142e-11	0.486285733215287	0.956	0.746	6.34231115380176e-07
0	6	1700019D03Rik	3.84368531825844e-11	0.506153972194903	0.716	0.328	7.13042063390123e-07
0	6	Scg3	4.6348909417819e-11	0.490927223330461	0.873	0.597	8.59818618609961e-07
0	6	Slc5a5	5.73347501895249e-11	0.489195336160689	0.767	0.313	1.06361695076588e-06
0	6	Nts	1.2802692913697e-10	0.645303836442704	0.764	0.284	2.37502756241994e-06
0	6	Tshz2	3.69716665019625e-10	0.786762861116472	0.502	0.09	6.85861385277906e-06
0	6	Nrxn3	5.2127102212201e-10	0.521858993562052	0.96	0.776	9.67009873138541e-06
0	6	Rgs4	2.3767915885802e-09	0.552903953407963	0.953	0.836	4.40918607597513e-05
0	6	Cttnbp2	2.46355560214456e-09	0.480672117643335	0.996	1	4.57014199753837e-05
0	6	Mctp1	5.20432173745118e-09	0.571789260695547	0.658	0.358	9.65453725514569e-05
0	6	Etv1	8.07811152667078e-09	0.504735146362123	0.993	0.94	0.00014985704693127
0	7	Bcl11b	1.84665020014962e-26	0.994619643700376	0.993	0.852	3.42572078629756e-22
0	7	Gpr123	5.78772533370128e-24	1.01833271215	0.993	0.836	1.07368092665492e-19
0	7	Rab3c	8.23880294029517e-23	0.829109743909732	1	0.984	1.52838033345416e-18
0	7	Sec14l1	1.40215329814216e-22	0.851266013204543	0.993	0.836	2.60113458338352e-18
0	7	Foxp1	1.56802510111625e-22	0.82642205726622	0.975	0.705	2.90884336508076e-18
0	7	Nrip3	8.70107772387316e-22	1.11485298326065	0.964	0.623	1.61413692855571e-17
0	7	Parm1	2.04918151681207e-21	0.912035884386433	0.985	0.852	3.80143663183807e-17
0	7	Ckmt1	2.67937029093059e-21	0.66498983803401	1	0.984	4.97049982670533e-17
0	7	Nrgn	4.06848259778024e-21	0.551583758755943	1	1	7.54744206714212e-17
0	7	Lmo4	9.41207900971651e-21	0.852187235031698	0.993	0.77	1.74603477709251e-16
0	7	Nrsn2	1.87301132026967e-20	0.807546771568269	0.985	0.672	3.47462330023226e-16
0	7	Elmo1	2.70736056858151e-20	0.612264644860699	0.804	0.131	5.02242459077555e-16
0	7	Gm3788	5.56023264801548e-20	0.494441737824134	1	0.967	1.03147875853335e-15
0	7	Tmem91	6.96247613862729e-20	0.788731319299328	0.945	0.311	1.29160894847675e-15
0	7	Mtap1b	2.12040634147424e-19	0.498252250402556	1	1	3.93356580406886e-15
0	7	Cpne8	1.31429958147887e-18	0.792746683353316	0.865	0.213	2.43815715360145e-14
0	7	Cds1	1.62115590669715e-18	0.584893926197753	0.895	0.377	3.00740632251389e-14
0	7	Ifi27l1	2.08351766899948e-18	0.67682910555465	0.767	0.115	3.86513362776094e-14
0	7	Etv1	9.852023930574e-18	0.845359975929803	0.993	0.902	1.82764895936078e-13
0	7	Rprm	1.5874800116795e-17	0.751704375744815	0.855	0.295	2.94493416966664e-13
0	7	Zcchc18	1.27945559290223e-16	0.676436095332123	1	0.951	2.37351807039294e-12
0	7	Eno2	2.46878522979998e-16	0.785950273675869	1	1	4.57984347980194e-12
0	7	Kcnh7	2.76172385949143e-16	0.633743607789517	0.956	0.541	5.12327393174255e-12
0	7	Maged1	2.99606650886075e-16	0.661428060198137	0.996	1	5.55800298058758e-12
0	7	Ndrg4	4.73456944447057e-16	0.712915874486273	1	1	8.78309977643735e-12
0	7	Pkm2	8.10811559894105e-16	0.494049143035074	1	1	1.50413652475955e-11
0	7	Sez6	8.45327475487164e-16	0.630730385136324	0.978	0.787	1.56816699977624e-11
0	7	Gm15459	1.62142805809276e-15	0.817738875034218	0.996	0.984	3.00791119056787e-11
0	7	Id2	1.8676521738117e-15	0.740793914535733	0.989	0.738	3.46468154763808e-11
0	7	Snx25	5.63372264382036e-15	0.514125214576029	0.815	0.328	1.04511188765511e-10
0	7	Fam131a	1.14670055046332e-14	0.498735548008123	1	0.967	2.1272441911645e-10
0	7	Bhlhe40	1.46515649107411e-14	0.596412750467288	0.938	0.672	2.71801180659159e-10
0	7	Tox	1.52682721075474e-14	0.493422895726521	0.84	0.361	2.83241715867113e-10
0	7	Ktn1	1.7280034127335e-14	0.603255676557673	0.985	0.967	3.20561913096191e-10
0	7	Socs2	4.62863845707528e-14	0.691340933686621	0.724	0.23	8.58658720172035e-10
0	7	Dclk1	4.92518747577786e-14	0.500883310514552	0.996	0.967	9.13671528631551e-10
0	7	Pfn2	7.51641357411633e-14	0.776718427163223	0.996	1	1.39436988213432e-09
0	7	Nptn	9.69281412266785e-14	0.65159451781285	0.985	0.984	1.79811394789611e-09
0	7	S100b	1.15045134055658e-13	0.742015303073526	0.64	0.115	2.13420228186652e-09
0	7	Negr1	1.55837430717311e-13	0.596602279234968	0.836	0.426	2.89094017723684e-09
0	7	Cyp46a1	1.62307205975622e-13	0.657454098308629	0.978	0.918	3.01096097805377e-09
0	7	Ppp1r2	1.8462564958449e-13	0.570542410289729	0.953	0.721	3.42499042544187e-09
0	7	Ngef	2.11350217588751e-13	0.565481188018995	0.909	0.541	3.92075788648892e-09
0	7	Kcnip4	2.42412086157071e-13	0.531408883355238	0.851	0.492	4.49698661029983e-09
0	7	Ubc	2.539516778968e-13	0.821851081130493	0.996	0.967	4.71105757666355e-09
0	7	Dnm3	3.22240612310805e-13	0.499654767025129	0.847	0.443	5.97788559897774e-09
0	7	Ywhaz	4.52496298393626e-13	0.539451382243985	0.996	0.984	8.39425883150016e-09
0	7	Ndrg3	4.74894363404848e-13	0.556711903213589	0.993	1	8.80976533552333e-09
0	7	Actg1	5.11445755485039e-13	0.526925484523289	0.971	0.951	9.48783021000296e-09
0	7	Snap25	5.82086022789187e-13	0.706371770698636	1	1	1.07982778087622e-08
0	7	Crym	6.10738390630481e-13	0.575040119068827	0.996	0.951	1.13298078845861e-08
0	7	AL596130.1	8.57144190282203e-13	0.569535209389176	0.975	0.885	1.59008818739252e-08
0	7	Gm10123	1.2633850561426e-12	0.646045588842265	0.989	1	2.34370561765014e-08
0	7	Lrrtm1	1.53338782708539e-12	0.514175323362696	0.967	0.803	2.8445877580261e-08
0	7	Hspa8	1.59229745073168e-12	0.659160537008526	1	0.984	2.95387100085233e-08
0	7	Slc35f1	1.6006091605282e-12	0.533493235659843	0.996	0.951	2.96929005369586e-08
0	7	D3Bwg0562e	1.60902818275824e-12	0.643410408467849	0.993	0.967	2.98490818183481e-08
0	7	Syngr3	2.13423061106199e-12	0.556617161789939	0.989	0.967	3.95921120658109e-08
0	7	Lmo3	2.9301899221157e-12	0.482365298278944	0.938	0.623	5.43579532451684e-08
0	7	Gm16869	6.18895098636009e-12	1.04257033174685	0.502	0	1.14811229747966e-07
0	7	Efnb3	1.44015375928216e-11	0.526639584741969	0.876	0.541	2.67162923884434e-07
0	7	Nefm	1.87964556920217e-11	0.559148900355918	1	1	3.48693049542695e-07
0	7	Map2k1	2.28367820400586e-11	0.718949341851043	0.924	0.869	4.23645143625128e-07
0	7	Tmem50b	2.78540715709563e-11	0.630990531722299	0.858	0.525	5.1672088171281e-07
0	7	Cadps2	3.19121209739131e-11	0.535966581522241	0.964	0.787	5.92001756187062e-07
0	7	Mal2	4.1318819198777e-11	0.490705412541108	0.989	0.951	7.66505414956511e-07
0	7	Grm5	6.80232533804307e-11	0.497533667899263	0.996	0.951	1.26189937346037e-06
0	7	Atp6v1h	9.52471063215229e-11	0.568386305744614	0.924	0.836	1.76692906937057e-06
0	7	Chga	9.82350867540573e-11	0.50894009005907	0.949	0.885	1.82235909437452e-06
0	7	Sirpa	1.26442457055732e-10	0.509672355016942	0.935	0.738	2.34563402084088e-06
0	7	Rgs4	1.51894466664425e-10	0.638045455894129	0.953	0.852	2.81779425109175e-06
0	7	Efr3a	2.46447135690147e-10	0.523932557930138	0.935	0.672	4.57184081418791e-06
0	7	Flywch1	2.53859040645554e-10	0.562280434211181	0.993	0.984	4.70933906301567e-06
0	7	Plcb1	2.65636740895069e-10	0.49473732996313	0.982	0.836	4.92782718034443e-06
0	7	Marcksl1	3.38187453926975e-10	0.986830190917602	0.553	0.115	6.27371545779931e-06
0	7	Nrxn3	5.5243292576721e-10	0.540705275682062	0.96	0.885	1.02481832059075e-05
0	7	Itfg1	8.02723757475607e-10	0.514136992731979	0.844	0.574	1.489132842493e-05
0	7	Sparcl1	9.15085486042387e-10	0.478967114853277	1	0.967	1.69757508515723e-05
0	7	Sqstm1	1.03973934978073e-09	0.643493482095757	0.985	0.951	1.92882046777823e-05
0	7	Pgrmc1	1.93019300335813e-09	0.739161722519576	0.96	0.951	3.58070104052967e-05
0	7	Rpn1	2.02995729838826e-09	0.484406016336416	0.884	0.623	3.76577378424007e-05
0	7	Fxyd6	2.39789524049328e-09	0.549515156052115	0.411	0	4.44833546063909e-05
0	7	Stx7	2.72821471280296e-09	0.510487274755442	0.924	0.803	5.06111111372077e-05
0	7	Vbp1	3.92231209052367e-09	0.632637535015416	0.865	0.738	7.27628115913046e-05
0	7	Mat2a	4.3310662193857e-09	0.504333965179031	0.895	0.721	8.03456094358242e-05
0	7	Ptprt	4.4158284605108e-09	0.541943679839253	0.822	0.443	8.19180337709358e-05
0	7	Tspyl1	8.11408704814524e-09	0.501031584236884	0.956	0.82	0.000150524428830142
0	7	Sdcbp	1.37562899712994e-08	0.501325752145431	0.895	0.77	0.000255192935257574
0	7	Wdr6	1.5658907902802e-08	0.587893582613583	0.84	0.59	0.00029048840050488
0	7	Ankrd46	3.18393593433536e-08	0.486605022828634	0.865	0.689	0.000590651955178554
0	7	Slc17a6	1.03866913152099e-07	0.482438567409779	0.575	0.23	0.0019268351058846
0	7	Nts	2.94240298673583e-07	0.552531366417842	0.764	0.361	0.00545845178069364
0	7	Mctp1	5.84973807934252e-07	0.51805124364183	0.658	0.393	0.0108518491109883
0	7	Mpped1	1.68576600657536e-06	0.785243096672539	0.862	0.869	0.0312726451879795
0	8	Nrgn	4.74382548629293e-16	1.56540869741648	1	0.958	8.80027065962201e-12
0	8	Ptk2b	1.10521468395998e-14	1.43556685301478	1	0.667	2.05028376021416e-10
0	8	Bhlhe40	2.8202726971871e-14	1.03481655822224	0.938	0.042	5.23188788055179e-10
0	8	Cck	2.82051333573111e-14	2.11610446193925	0.996	0.417	5.23233428911477e-10
0	8	Tspan13	4.29735362517652e-14	1.15299693318826	1	0.958	7.97202071006496e-10
0	8	Chn1	1.81036447918096e-13	0.888168920831975	1	1	3.3584071453286e-09
0	8	2610017I09Rik	3.75451211439452e-13	1.11491439553779	0.924	0.042	6.96499542341328e-09
0	8	Chst8	4.24267035343164e-13	0.754150235596244	0.902	0.083	7.87057777265104e-09
0	8	Ndst4	4.84656775310313e-13	0.501916756112224	0.887	0	8.99086783878161e-09
0	8	Sec14l1	1.21385343285173e-12	1.01272215800261	0.993	0.625	2.25181950328325e-08
0	8	Ppp3ca	1.2372397559376e-12	0.959725701274473	1	0.917	2.29520347123984e-08
0	8	Syne1	2.29929834563766e-12	1.01048902105362	0.993	0.833	4.26542836099242e-08
0	8	Itpka	4.28174195032854e-12	1.10713573606934	0.975	0.417	7.94305949205448e-08
0	8	Nefm	1.29815751261388e-11	1.24245114901387	1	0.708	2.40821200165001e-07
0	8	Gria2	2.34680317304814e-11	0.715484124811178	1	1	4.3535545663216e-07
0	8	Galnt9	2.81707964673042e-11	0.97526507148063	0.978	0.708	5.2259644526496e-07
0	8	Slc24a3	3.1637296394475e-11	0.935618368503083	0.993	0.458	5.86903485413906e-07
0	8	Mal2	3.33357156475502e-11	0.940912039574881	0.989	0.75	6.18410860977704e-07
0	8	Cadps2	3.34751584963492e-11	0.961770949808664	0.964	0.375	6.20997665265774e-07
0	8	Trpc4	3.37121042324231e-11	0.595629831446817	0.822	0.042	6.25393245615681e-07
0	8	Nov	3.70862809408611e-11	1.03516479820465	0.996	0.458	6.87987597733915e-07
0	8	Rab3c	3.93987960374068e-11	0.872210193006066	1	0.917	7.30887065289934e-07
0	8	Kcnn2	7.57475513881438e-11	0.498776502919467	0.851	0.083	1.40519282580145e-06
0	8	Nefl	8.83245186339375e-11	1.02631718145545	1	0.875	1.63850814517817e-06
0	8	Dkk3	1.22943056456806e-10	0.995340332542148	0.978	0.25	2.2807166403302e-06
0	8	Lrrn2	1.24262131498948e-10	0.85973559009745	0.989	0.833	2.30518680143698e-06
0	8	Cttnbp2	1.46115653726425e-10	0.97293417021295	0.996	0.917	2.7105914922789e-06
0	8	Fam131a	1.74454024245467e-10	0.728289796735517	1	0.917	3.23629660377766e-06
0	8	Epha4	2.15115908533597e-10	0.789675231310087	0.851	0.208	3.99061521920675e-06
0	8	Atp2b1	2.21896748992494e-10	0.806410307019911	1	1	4.11640659055976e-06
0	8	Cnksr2	2.5212869705091e-10	0.780104355967573	0.996	0.917	4.67723945899142e-06
0	8	Cacna1h	2.56919487342452e-10	0.550869470826826	0.909	0.25	4.76611340968982e-06
0	8	Fosl2	2.63572016072133e-10	0.566811099126072	0.836	0.167	4.88952447015414e-06
0	8	Ndst3	3.43020053829547e-10	0.621442191576748	0.793	0.083	6.36336501859193e-06
0	8	D3Bwg0562e	3.4640814621564e-10	1.06980295856968	0.993	0.917	6.42621752044635e-06
0	8	Rtn4rl1	4.51177633430814e-10	0.583197025940754	0.782	0.083	8.36979627777503e-06
0	8	Cpne8	4.76755813240516e-10	0.8412343761893	0.865	0.125	8.84429709142482e-06
0	8	Ankrd33b	5.28544351936321e-10	0.607779727473127	0.815	0.125	9.80502627277069e-06
0	8	6430573F11Rik	5.44650372442474e-10	0.700339294677186	0.789	0.083	1.01038090591803e-05
0	8	Malat1	5.55448514701838e-10	0.675377844197822	1	1	1.03041253962338e-05
0	8	Nrxn3	6.58027898328936e-10	0.907398364037947	0.96	0.458	1.22070755419001e-05
0	8	Gabrb2	6.90727568724678e-10	0.821491134714831	0.982	0.833	1.28136871274115e-05
0	8	Ddn	8.41494080112288e-10	0.674828587522276	0.971	0.542	1.56105566801631e-05
0	8	Mtap1a	9.20735302287155e-10	0.938197959595748	0.996	0.875	1.7080560592729e-05
0	8	Gabra2	9.25811012433725e-10	0.90089705235023	0.884	0.333	1.7174720091658e-05
0	8	Gria1	1.26245179045122e-09	0.722568439451892	1	0.917	2.34197431646606e-05
0	8	Ociad2	1.29176890941656e-09	0.795090374375977	0.996	0.875	2.39636050385866e-05
0	8	Cdk17	1.33184056161578e-09	0.625730971099959	0.935	0.417	2.47069742585344e-05
0	8	Crim1	1.34669396791782e-09	0.629679164416289	0.898	0.208	2.49825197988434e-05
0	8	Akap5	1.35373355289128e-09	0.585316081182973	0.775	0.083	2.51131111396861e-05
0	8	Elmod1	1.57614037818425e-09	0.785755159739941	0.964	0.5	2.9238980155696e-05
0	8	Ajap1	2.4593315216774e-09	0.487843842623168	0.72	0	4.56230590586374e-05
0	8	Ryr1	4.00162467431907e-09	0.784099157170293	0.767	0.167	7.42341393332932e-05
0	8	Sorl1	4.68651779885358e-09	0.803738473403389	0.996	0.833	8.69395916865328e-05
0	8	Sox8	5.48470335403096e-09	0.505342175650582	0.702	0	0.000101746731920628
0	8	Slitrk5	6.67324077290497e-09	0.711607493780382	0.993	0.667	0.00012379528957816
0	8	Pja2	7.18548352883676e-09	0.725206289320495	1	1	0.000133297904943451
0	8	Nrip1	1.02808428935882e-08	0.733770148971033	0.796	0.208	0.000190719916518955
0	8	Arl6ip1	1.0344273063969e-08	0.530013347985917	1	1	0.000191896609609689
0	8	Mfsd4	1.04016175992829e-08	0.660755286266444	0.975	0.708	0.000192960408084298
0	8	Schip1	1.19534107541621e-08	0.727897890831538	0.993	0.833	0.000221747722900462
0	8	Spink8	1.22470152327302e-08	0.826183289418403	0.804	0.125	0.000227194379582377
0	8	Echdc2	1.2714738177598e-08	0.821050265833783	0.753	0.083	0.000235871107932621
0	8	Grin2b	1.5268762573069e-08	0.49441469904551	1	0.958	0.000283250814493004
0	8	3110035E14Rik	1.63339033762934e-08	0.611870558158018	0.982	0.417	0.000303010241533618
0	8	Plcb1	1.74873977294035e-08	0.744023959179994	0.982	0.875	0.000324408715278164
0	8	Cpne6	2.14961835063823e-08	0.985162936511409	0.989	0.75	0.000398775700226898
0	8	Pepd	2.49805093112189e-08	0.772707558133939	0.938	0.542	0.000463413428232422
0	8	Cpne7	3.30991638041893e-08	1.0806869095723	0.804	0.333	0.000614022587731516
0	8	Neto1	3.58508064234106e-08	0.510438559822778	0.76	0.125	0.000665068309960691
0	8	Junb	4.3378102511168e-08	0.661749794353656	0.985	0.667	0.000804707179684678
0	8	Tcf4	4.78533632669441e-08	0.574255313859097	1	0.958	0.000887727741965079
0	8	Ckmt1	5.05797392705066e-08	0.501823322429702	1	1	0.000938304743207168
0	8	St6galnac5	5.37742540940573e-08	0.737450624883628	0.982	0.708	0.000997566187698858
0	8	Clcn2	5.39348584513922e-08	0.49302565004184	0.829	0.292	0.00100054555913178
0	8	6530418L21Rik	5.93667697489859e-08	0.486215707131313	0.785	0.167	0.00110131294561344
0	8	Slc1a1	6.14121031945549e-08	0.509415372621998	0.967	0.458	0.00113925592636219
0	8	Rasd1	7.48965683591363e-08	0.538229216616137	0.658	0.042	0.00138940623963034
0	8	Prnp	9.24659642986938e-08	0.772211404596857	1	0.958	0.00171533610370507
0	8	Lrrtm1	1.09539631669149e-07	0.572793521351484	0.967	0.417	0.00203206970709439
0	8	Gpm6b	1.16015308031528e-07	0.697787141987721	0.964	0.667	0.00215219997929288
0	8	Gnai1	1.26106694333108e-07	0.702603825874863	0.978	0.833	0.00233940528657348
0	8	Dgkb	1.44679157551939e-07	0.572362072733269	0.858	0.375	0.00268394305174602
0	8	Fkbp1a	1.52221385966527e-07	0.571688561532298	1	1	0.00282385893106504
0	8	Pcdh19	2.13184232618988e-07	0.536403481601021	0.771	0.167	0.00395478069931484
0	8	Grm5	2.16456416106139e-07	0.637414706972264	0.996	0.875	0.00401548297518499
0	8	Tanc1	2.30163384823552e-07	0.505942365227164	0.833	0.292	0.00426976095186172
0	8	Cnih3	2.42632441439787e-07	0.601110957044459	0.88	0.542	0.0045010744211495
0	8	Kcnj3	2.5807794615672e-07	0.552547141889323	0.905	0.5	0.00478760397915331
0	8	Ctbp2	2.65749041205164e-07	0.50884309261339	0.96	0.542	0.00492991046339699
0	8	Rgs7bp	2.98647108822238e-07	0.493481472774578	1	1	0.00554020251576135
0	8	Dgkz	2.98757820240922e-07	0.481287788491177	0.909	0.5	0.00554225632328934
0	8	Ptprs	3.22945382072672e-07	0.526280513692141	0.985	0.958	0.00599095978283013
0	8	Mt2	3.26335212435e-07	0.536345201264523	0.64	0.042	0.00605384452588169
0	8	S100a10	3.83149086773113e-07	0.554193255536636	0.942	0.5	0.00710779870872802
0	8	Prkcb	3.97526280319779e-07	0.530800486616664	1	1	0.00737451002621222
0	8	Kcnab2	4.11211533245426e-07	0.550914392042266	0.924	0.5	0.00762838515323589
0	8	Ccdc88c	4.62345471678081e-07	0.50650058152827	0.655	0.083	0.00857697084510009
0	8	Zfp238	4.84055200315486e-07	0.495453385122583	0.967	0.625	0.00897970802105258
0	8	Lxn	6.28816223800819e-07	1.1140008635957	0.956	0.708	0.011665169767729
0	8	Gabra1	6.55420917618212e-07	0.698570398438876	1	0.917	0.0121587134427355
0	8	Csrnp3	6.92036596343498e-07	0.533976242550177	0.876	0.333	0.0128379708987682
0	8	Psd3	7.41954823563817e-07	0.631804603473904	0.964	0.667	0.0137640039319324
0	8	Fndc4	8.11480055976718e-07	0.643191696699102	0.971	0.708	0.0150537665184241
0	8	Camk2a	9.10065501406527e-07	0.525555736790306	0.989	0.833	0.0168826251165925
0	8	Odz2	1.35612791058379e-06	0.62632642157264	0.985	1	0.0251575288692399
0	8	Cdh8	1.41535212602843e-06	0.64017212305879	0.658	0.125	0.0262561972899534
0	8	Itm2b	1.44256510018732e-06	0.49087108731909	1	1	0.026761025173575
0	8	Ccng1	2.12497064683097e-06	0.520685523762414	0.862	0.375	0.0394203304693613
0	8	Ralgapa1	2.1617175278585e-06	0.505272214722153	0.822	0.375	0.040102021859303
0	8	Nts	2.18856172427144e-06	0.761738114044175	0.764	0.208	0.0406000085469596
0	8	Icam5	2.43600697517508e-06	0.524892379577037	0.964	0.833	0.0451903653964729
0	8	Kcnh7	2.51189960922485e-06	0.518538253331605	0.956	0.458	0.0465982496507303
0	8	Ramp1	2.51730211828961e-06	0.591214628779782	0.949	0.667	0.0466984715963905
0	8	Ppfia2	2.64000822515545e-06	0.494327338237949	0.956	0.542	0.0489747925848588
0	8	Rnf112	2.66789163670137e-06	0.506773727711612	0.975	0.792	0.0494920577524472
1	0	Dcn	6.97038035332865e-65	1.92575840609453	0.973	0.367	1.293075259346e-60
1	0	Cpne7	1.82801738164947e-63	1.10017336497877	1	0.804	3.39115504469794e-59
1	0	Pcdh9	1.64344138442418e-61	1.07770339566091	0.986	0.404	3.04874811224529e-57
1	0	Jun	3.60436296044181e-61	1.03867646545497	0.973	0.502	6.68645372791561e-57
1	0	Tgfb2	5.53752068298203e-58	1.1055990954122	0.845	0.182	1.0272654619e-53
1	0	Nnat	8.88664100728963e-57	1.19761458286415	1	0.836	1.6485607732623e-52
1	0	Cpne6	7.06775330652056e-54	0.915580152143123	1	0.989	1.31113891589263e-49
1	0	Tesc	1.26598085775811e-52	0.95546139345882	0.968	0.633	2.34852108922708e-48
1	0	Dlk1	3.38290279002764e-52	0.917301870728386	0.745	0.109	6.27562296578027e-48
1	0	Prkar1b	8.94555618152388e-51	0.617593830832956	1	1	1.65949012723449e-46
1	0	Calb1	1.38753493391795e-47	1.22180345428898	0.95	0.44	2.5740160559112e-43
1	0	6030405A18Rik	2.46109532794205e-45	0.618461224181374	0.873	0.24	4.56557794286529e-41
1	0	Pcp4	8.14052203364319e-44	0.898276942509223	0.855	0.302	1.51014824246115e-39
1	0	Pea15a	6.71136630785431e-42	0.700081847654172	1	0.971	1.24502556377005e-37
1	0	Dgkg	2.09040223091677e-41	0.648678272742665	1	0.884	3.8779051785737e-37
1	0	Nptx1	2.62512077013111e-40	0.660581809175621	0.841	0.342	4.86986154067022e-36
1	0	Cxcl12	2.72444252429991e-40	0.616987107783414	0.632	0.084	5.05411332682875e-36
1	0	Serpina3g	3.32224126654193e-37	0.507509596085449	0.505	0.018	6.16308977356193e-33
1	0	Syn2	3.83280615687853e-36	0.630458749844108	1	0.989	7.11023870162537e-32
1	0	Acot1	7.33679247005913e-35	0.50873987698126	0.568	0.076	1.36104837112067e-30
1	0	Fibcd1	4.53123780756105e-34	0.674493931890382	0.673	0.156	8.40589925680651e-30
1	0	Mmd	1.92093804647996e-33	0.536625282021483	1	0.978	3.56353217002498e-29
1	0	Ccnd1	2.96566978998876e-32	0.619239728916105	0.75	0.273	5.50161402740816e-28
1	0	Grp	1.27846639771714e-29	0.909853877248515	0.845	0.465	2.37168301440507e-25
1	0	2410022L05Rik	1.29183981058148e-29	0.477894092529854	0.845	0.389	2.39649203260971e-25
1	0	Synj1	9.76187292729696e-28	0.485997556094713	1	0.96	1.81092504674286e-23
1	0	Sh3gl2	8.92654829198465e-27	0.477288225576546	1	0.953	1.65596397364607e-22
1	0	Rgs2	1.03234364070209e-26	0.485887759994652	0.877	0.524	1.91510068786645e-22
1	0	Col6a1	1.40770857509978e-26	0.557863854049087	0.641	0.204	2.61144017766761e-22
1	0	Pgrmc1	3.61777175397056e-26	0.506740904462921	1	0.96	6.71132838079078e-22
1	0	Rspo3	1.34792283374483e-23	0.516102709308225	0.959	0.745	2.50053164888003e-19
1	0	Nrn1	2.73201448163086e-20	0.497188561979124	0.9	0.618	5.06816006487341e-16
1	0	Sc4mol	2.67892468898464e-18	0.486261026762269	0.868	0.636	4.9696731905354e-14
1	0	Gm16869	3.21277399444546e-16	0.517766611514731	0.868	0.502	5.96001703709578e-12
1	0	Lypd1	1.49497002506692e-15	0.624215982361348	0.795	0.531	2.77331889350165e-11
1	0	Fxyd6	3.32644721682878e-15	0.607563217284234	0.673	0.411	6.17089223193906e-11
1	0	Rab3b	1.55291962837541e-14	0.514287159105248	0.495	0.204	2.88082120259923e-10
1	2	Nnat	3.00589962497552e-49	1.34980846361229	1	0.907	5.57624439429209e-45
1	2	Cpne6	6.35871423692705e-49	1.0511150419541	1	0.98	1.17960507809234e-44
1	2	Rspo2	3.05962147025516e-47	0.78689564209415	0.9	0.159	5.67590378947035e-43
1	2	Jun	7.45347494275638e-42	0.994136102346971	0.973	0.636	1.38269413663074e-37
1	2	Mmd	1.08806789714984e-38	0.695620899682209	1	0.98	2.01847475600267e-34
1	2	Neurod6	7.41276075922056e-37	0.98245013612917	0.909	0.397	1.37514124844301e-32
1	2	Tgfb2	1.11367286068013e-36	1.0782348172632	0.845	0.285	2.06597452384771e-32
1	2	Grin3a	2.16394730778847e-36	0.596435365613055	0.755	0.086	4.01433865067839e-32
1	2	Grp	1.96959330610112e-34	1.36682363344297	0.845	0.325	3.65379254214818e-30
1	2	Fibcd1	6.9135778664467e-32	0.760018124068687	0.673	0.053	1.28253783000453e-27
1	2	Camk1	3.47910703772251e-31	0.512184241301687	0.814	0.245	6.45409146567902e-27
1	2	Sphkap	1.08347172003862e-30	0.5130087876687	0.764	0.212	2.00994838784365e-26
1	2	Col6a1	9.55439494766277e-30	0.692419468071702	0.641	0.066	1.77243580674092e-25
1	2	Prkca	4.67923746959986e-29	0.604841479343267	0.723	0.159	8.68045342985471e-25
1	2	Kcnip2	1.93665556886925e-28	0.495411620721762	0.623	0.053	3.59268974580935e-24
1	2	Dgkg	1.12752390846673e-26	0.58024661636074	1	0.914	2.09166960259663e-22
1	2	3110003A17Rik	2.96816026820325e-26	0.52089711058689	0.655	0.132	5.50623411354384e-22
1	2	Dcn	4.04007652493951e-25	0.990618091467877	0.973	0.715	7.49474596141529e-21
1	2	Hspa4l	1.09299489871246e-24	0.479584303541744	1	1	2.02761483660149e-20
1	2	Fosl2	2.42210472970005e-24	0.50562057285582	0.977	0.848	4.49324648406657e-20
1	2	Dlk1	2.56904487642672e-24	0.80761795672182	0.745	0.305	4.76583515025921e-20
1	2	Ncald	1.19985155381784e-23	0.505393783805236	0.645	0.146	2.22584461748747e-19
1	2	Tesc	1.73343209084458e-23	0.65745983618131	0.968	0.901	3.21568987172579e-19
1	2	Gabra5	2.15613475937763e-23	0.508591683483264	0.9	0.523	3.99984559212145e-19
1	2	Camta1	2.9796820625082e-23	0.534889479013866	0.995	0.901	5.52760819415896e-19
1	2	Epha4	3.66678294289151e-22	0.587052938382312	0.955	0.682	6.80224903735804e-18
1	2	Synj1	1.08074080103493e-21	0.495606234454905	1	1	2.00488225999989e-17
1	2	Pcdh9	8.3304280547738e-21	0.580919595856344	0.986	0.801	1.54537770844109e-16
1	2	Serpina3g	8.69563128818833e-21	0.500120528431808	0.505	0.053	1.61312656027182e-16
1	2	Nr4a2	2.1544095320921e-20	0.583200440733226	0.905	0.642	3.99664512298405e-16
1	2	Etv1	4.34569517199882e-19	0.581320164381159	0.977	0.921	8.06169911357502e-15
1	2	Cxcl12	2.01831235698693e-18	0.561555018060972	0.632	0.219	3.74417125344645e-14
1	2	Creg2	2.24059926320469e-18	0.501623636372477	0.891	0.583	4.15653569317103e-14
1	2	Nptx1	1.29153260286499e-16	0.484796100317063	0.841	0.55	2.39592213157485e-12
1	2	Chgb	1.85274942243537e-15	0.619738970619299	0.995	1	3.43703545355986e-11
1	2	Pcp4	1.41494384369343e-10	0.489871416807687	0.855	0.682	2.62486232443568e-06
1	2	Spink8	4.842838335854e-09	0.537037198254488	0.823	0.748	8.98394939684276e-05
1	2	Hpca	9.8864315424509e-09	0.862059506952515	0.991	0.974	0.000183403191544007
1	2	Dkk3	3.22576788916301e-08	0.725750941611675	0.773	0.762	0.000598412201118631
1	2	Fxyd6	4.65385994085441e-08	0.61370331770165	0.673	0.609	0.000863337557627901
1	3	Cpne7	6.59372841519705e-52	1.98519841856513	1	0.415	1.2232025583032e-47
1	3	Dcn	7.19207634852375e-51	3.01425176539484	0.973	0.059	1.33420208341464e-46
1	3	Nnat	2.28968154393566e-50	2.52912359016665	1	0.314	4.24758823215505e-46
1	3	Prkar1b	1.20545978329913e-49	1.15956819507019	1	1	2.23624844399822e-45
1	3	Calb1	1.11587371453921e-48	1.97971368940275	0.95	0.051	2.07005732784169e-44
1	3	Gpm6a	2.38664056019083e-48	1.22063871957703	1	0.975	4.42745690321e-44
1	3	Pgrmc1	4.68462827941276e-47	1.37898768756292	1	0.924	8.69045392113861e-43
1	3	Sh3gl2	4.94290584805742e-47	1.29068162765943	1	0.805	9.16958463873132e-43
1	3	Jun	5.22942070291045e-47	1.28542069612353	0.973	0.195	9.70109834596917e-43
1	3	Ywhaz	1.12838023529411e-46	0.858937651171093	1	1	2.09325817449411e-42
1	3	Gm15459	2.13709518139981e-46	1.04319560249842	1	1	3.96452527101478e-42
1	3	Tubb2a	4.69577735777402e-46	0.837286430485445	1	1	8.71113657640659e-42
1	3	Gm10123	7.37089057580545e-46	0.89551287835225	0.995	1	1.36737391071767e-41
1	3	Cadm1	1.3110269901376e-45	1.18537171731669	1	0.881	2.43208616940426e-41
1	3	Mmd	1.43220753435271e-45	1.17217152153703	1	0.924	2.65688819697771e-41
1	3	Pea15a	4.87281855374916e-45	1.27796850404796	1	0.831	9.03956569906007e-41
1	3	Tuba1b	4.89268512788789e-45	0.774296894739021	1	1	9.07642018074482e-41
1	3	Hspa8	8.86224433668561e-45	0.879017623431058	1	1	1.64403494689855e-40
1	3	Snap25	3.19092172768978e-44	0.829250691776658	1	1	5.91947889703731e-40
1	3	Ak5	3.38830524575749e-44	1.07139407546273	0.95	0.11	6.28564506140471e-40
1	3	Cpne6	1.65584907440674e-43	1.2262412970429	1	0.992	3.07176561793195e-39
1	3	Ndrg1	4.10571626158249e-43	0.934336561655055	0.882	0.025	7.61651423686167e-39
1	3	Gm10159	5.59965944499899e-43	0.555829201489721	1	0.754	1.03879282364176e-38
1	3	Zeb2	8.58426192097277e-42	0.993888439371611	0.945	0.229	1.59246642895966e-37
1	3	Sorcs3	1.25617762138842e-41	0.755747481226979	0.886	0.042	2.33033510543766e-37
1	3	Actg1	1.62414302271077e-41	0.667847373955074	1	0.924	3.01294772143074e-37
1	3	Resp18	1.79163137292452e-41	1.25680141005569	0.995	0.415	3.32365535991228e-37
1	3	Cplx2	2.15468802272136e-41	1.1052696795438	1	0.898	3.9971617509504e-37
1	3	Ywhab	3.06319559753737e-41	0.892144015080214	1	1	5.68253415299157e-37
1	3	Tuba1a	1.2619696223217e-40	0.723267092399478	1	1	2.34107984636899e-36
1	3	Sqstm1	1.47593668673819e-40	0.998685749348193	1	0.983	2.73801014756801e-36
1	3	Eno2	1.72599575182926e-40	0.827039397535143	1	1	3.20189471921846e-36
1	3	Pcp4	2.40977478548901e-40	1.07742674247977	0.855	0.008	4.47037320456066e-36
1	3	Tagln3	2.45856185940588e-40	1.11144643358189	1	0.822	4.56087810538385e-36
1	3	Atp6v1h	2.87561120134637e-40	0.835289703947988	0.995	0.898	5.33454633961765e-36
1	3	Tgfb2	5.91642323070268e-40	1.21036150373747	0.845	0.042	1.09755567352765e-35
1	3	Nptx1	6.01704155358624e-40	0.811632593544899	0.841	0.008	1.11622137860578e-35
1	3	Schip1	6.80134372894161e-40	0.815602835870696	1	0.983	1.26171727515596e-35
1	3	Gm16869	1.18261154284904e-39	1.51071955187268	0.868	0.051	2.19386267313926e-35
1	3	Eps15	1.35967126373977e-39	0.838750034520929	0.945	0.212	2.52232616136365e-35
1	3	Zwint	2.1706072585212e-39	0.848043456977939	1	1	4.02669352528268e-35
1	3	Itm2c	2.53237716646511e-39	0.860695609620632	1	1	4.69781288150942e-35
1	3	S100a10	2.94814097613952e-39	0.920281151633181	0.905	0.127	5.46909632483642e-35
1	3	Atp6v1a	5.21664356069069e-39	0.836020867924087	1	1	9.6773954694373e-35
1	3	AL596130.1	1.07726748084177e-38	0.673118100504122	0.995	0.924	1.99843890370956e-34
1	3	Pls3	1.40179701390859e-38	0.829262538605818	0.991	0.449	2.60047364050183e-34
1	3	Eif4a2	1.82754135147627e-38	0.738266521937595	1	1	3.39027196112362e-34
1	3	Ubc	1.88407269886066e-38	0.871537444401999	1	1	3.49514326365642e-34
1	3	Tcerg1l	3.82147887346479e-38	0.605404779866123	0.855	0.042	7.08922545816453e-34
1	3	Erc2	4.44233119365173e-38	1.0328137758051	0.991	0.559	8.24096859734332e-34
1	3	Rspo3	4.48899936579019e-38	0.936606537964959	0.959	0.347	8.32754272347739e-34
1	3	Atp8a1	8.21329610437334e-38	0.706320722167783	0.909	0.136	1.5236485603223e-33
1	3	Map2k1	1.11252525131915e-37	0.941285375265474	1	0.771	2.06384559372215e-33
1	3	Camk1	2.25288484435103e-37	0.59759503497308	0.814	0.034	4.17932667475559e-33
1	3	Nrn1	2.8192520255577e-37	0.9805666258783	0.9	0.254	5.22999443261209e-33
1	3	Cpe	3.63293043259515e-37	0.831544771648612	1	1	6.73944924550726e-33
1	3	Flot1	4.251260813786e-35	0.849217963457153	1	0.941	7.88651393565441e-31
1	3	Ttc3	4.57453169309941e-35	0.57477132054759	1	1	8.48621374386872e-31
1	3	6330403A02Rik	6.00959506950551e-35	0.775921684306261	0.932	0.169	1.11483998134397e-30
1	3	Chl1	1.07093675945998e-34	0.903120736497394	1	0.822	1.98669478247421e-30
1	3	Gm10800	1.57267599924151e-34	0.723530935882342	0.823	0.059	2.91747124619292e-30
1	3	Nov	3.74311746337384e-34	0.939033125576541	0.995	0.831	6.94385720630482e-30
1	3	Hap1	4.34996388605835e-34	0.777978564002948	0.959	0.407	8.06961800502684e-30
1	3	Dlk1	5.20320244518773e-34	0.955932384182853	0.745	0	9.65246085606776e-30
1	3	Ywhae	5.44889034550226e-34	0.546585987501762	1	1	1.01082364799412e-29
1	3	Pkm2	9.10555556897129e-34	0.505215205179224	1	1	1.68917161359986e-29
1	3	Atp6v1b2	1.10327700655408e-33	0.653368104242596	0.995	0.975	2.04668917485846e-29
1	3	Ap2a2	1.18137177036669e-33	0.660911819717731	0.977	0.5	2.19156277120724e-29
1	3	Kirrel3	1.19635201751699e-33	0.556455735226575	0.8	0.076	2.21935262769577e-29
1	3	Arl1	2.06669848443551e-33	0.768510376159182	0.986	0.873	3.83393235847631e-29
1	3	Ndrg4	2.87253382629313e-33	0.662826147235535	1	1	5.32883750115639e-29
1	3	Cdc42se2	3.99159751928494e-33	0.735773059091098	0.968	0.458	7.4048125580255e-29
1	3	Ccnd1	4.02355298489083e-33	0.873490949109343	0.75	0.034	7.46409314227097e-29
1	3	Dgkg	4.13554219989716e-33	0.756497293679159	1	0.907	7.67184433502921e-29
1	3	Hpcal4	4.26803521984148e-33	0.824269434743528	0.982	0.644	7.91763213632793e-29
1	3	Gap43	5.8121632517722e-33	0.726578394292342	1	1	1.07821440483626e-28
1	3	Mpped1	6.35650639784457e-33	0.881263414376052	0.995	0.924	1.17919550186415e-28
1	3	Mmd2	9.30286267677462e-33	0.622827553080552	0.732	0.008	1.72577405516846e-28
1	3	Nptn	1.2926081076636e-32	0.706359604434862	1	0.992	2.39791730052675e-28
1	3	Rab6a	1.70928173147369e-32	0.61943328478095	1	0.992	3.17088854005684e-28
1	3	Olfm1	1.78216346630772e-32	0.88761027030428	1	0.966	3.30609144634745e-28
1	3	Igsf21	1.90750025610743e-32	0.64423364395799	0.791	0.076	3.5386037251049e-28
1	3	Icam5	1.94432494510608e-32	0.670226062201464	1	0.847	3.60691720566628e-28
1	3	Pfn2	2.25904646637166e-32	0.619520009954715	1	1	4.19075709976606e-28
1	3	Ywhaq	6.22279923953325e-32	0.59362968313153	1	1	1.15439148692581e-27
1	3	Grm1	1.08017193967354e-31	0.53768280362289	0.85	0.144	2.00382696528839e-27
1	3	Igsf8	1.50123407018329e-31	0.728014958437923	1	0.915	2.78493932359702e-27
1	3	Amph	1.7535523729672e-31	0.764955039951764	0.986	0.619	3.25301500709145e-27
1	3	Nefl	1.82266067760285e-31	0.793577042188851	0.995	0.983	3.38121782302104e-27
1	3	Fkbp1a	4.14304410210929e-31	0.543817718684636	1	1	7.68576111382295e-27
1	3	Timp2	7.34857835797607e-31	0.832098341972286	0.991	0.644	1.36323477118814e-26
1	3	Ildr2	8.20519076152899e-31	0.576955189722706	0.855	0.144	1.52214493817124e-26
1	3	Gaa	1.11514485220096e-30	0.844805539188155	1	0.907	2.06870521531801e-26
1	3	Vbp1	2.11025064771038e-30	0.813077499826403	0.982	0.712	3.91472597656752e-26
1	3	Eif4h	2.14181094872163e-30	0.657715070731709	0.995	0.847	3.97327349097349e-26
1	3	Gpm6b	2.16197403705355e-30	0.725203440687742	0.995	0.831	4.01067803613804e-26
1	3	Gpi1	2.51319508008745e-30	0.566612512264672	1	1	4.66222819307023e-26
1	3	Col25a1	2.81024702264531e-30	0.517674251894781	0.709	0.017	5.21328925170932e-26
1	3	Pde1a	6.60262762001222e-30	0.587735939928664	1	1	1.22485344978847e-25
1	3	Wdr6	7.63599398502099e-30	1.01251718267493	0.973	0.576	1.41655324416124e-25
1	3	Rab26	1.28205558931131e-29	0.840953097063834	0.968	0.576	2.37834132373141e-25
1	3	Atp6v1c1	2.12953675407525e-29	0.591421621869302	1	0.983	3.95050363248499e-25
1	3	Lgi1	2.1809654835021e-29	0.532833948358552	0.977	0.415	4.04590906844475e-25
1	3	Serinc1	2.18672928402862e-29	0.58937962074281	1	1	4.0566014948015e-25
1	3	A830018L16Rik	3.18330391541008e-29	0.652138053056485	0.923	0.356	5.90534709347725e-25
1	3	Celf4	3.66170870687319e-29	0.604641144151946	1	0.992	6.79283582212046e-25
1	3	Slc25a22	4.20869267139495e-29	0.48822216922412	0.982	0.805	7.80754577470477e-25
1	3	Aplp1	6.44910462774385e-29	0.492920696066621	1	1	1.19637339949276e-24
1	3	Camkv	7.16329242521167e-29	0.622044922988541	1	0.992	1.32886237780102e-24
1	3	Fxyd6	9.18512654682673e-29	1.14236437212229	0.673	0.008	1.70393282570183e-24
1	3	Gabra2	2.22447949409333e-28	0.903160182609191	0.968	0.729	4.12663190949255e-24
1	3	Fgf13	2.25981126604643e-28	0.60888203721566	0.895	0.339	4.19217587964274e-24
1	3	Ncam1	2.35125630612668e-28	0.613374007707977	1	0.975	4.3618155734956e-24
1	3	Syn2	2.71259654767396e-28	0.725003879233402	1	0.992	5.03213785558996e-24
1	3	Sdcbp	2.8523716422138e-28	0.690347889842403	0.991	0.839	5.29143463347083e-24
1	3	Ankrd46	2.91622121771255e-28	0.647178662387519	0.986	0.678	5.40988198097856e-24
1	3	Mff	3.62891108036622e-28	0.636572685514595	0.995	0.941	6.73199294518738e-24
1	3	Arpc5	4.12267224817782e-28	0.70358752116496	0.995	0.907	7.64796928759467e-24
1	3	Clip3	4.30250538713357e-28	0.708500136911872	1	0.873	7.98157774367148e-24
1	3	Syn1	4.3249470350907e-28	0.599985396831884	1	0.966	8.02320924479677e-24
1	3	Tubb5	5.18345561517971e-28	0.590971943185277	1	1	9.61582851171988e-24
1	3	Tsnax	7.48885630203029e-28	0.633445377818577	0.977	0.847	1.38925773258964e-23
1	3	Sqle	9.28908899052322e-28	0.586552651502215	0.782	0.169	1.72321889863196e-23
1	3	Wdr1	9.29480176518114e-28	0.571404333166769	0.968	0.551	1.72427867545875e-23
1	3	Thra	1.43205505440007e-27	0.628716113401294	1	0.975	2.65660533141757e-23
1	3	Col6a1	2.07000265445727e-27	0.696151381783477	0.641	0	3.84006192428368e-23
1	3	Ywhah	2.44978710108579e-27	0.524715403687156	1	1	4.54460005122425e-23
1	3	Calm3	3.77669537483064e-27	0.538722048961003	1	1	7.00614758984833e-23
1	3	Hnrnpk	5.18287762344944e-27	0.548719178436342	1	0.932	9.61475627926106e-23
1	3	Kctd4	1.48700008063204e-26	0.578512398465391	0.827	0.246	2.7585338495805e-22
1	3	D3Bwg0562e	1.61395541911007e-26	0.659755263281968	1	0.975	2.9940486979911e-22
1	3	Cxcl12	1.85164866302233e-26	0.672501553755678	0.632	0.008	3.43499343477272e-22
1	3	Zcchc18	1.97265199645219e-26	0.569529212782562	1	0.983	3.65946671861845e-22
1	3	Oxr1	2.63606750850041e-26	0.661932069826115	0.982	0.822	4.89016883501912e-22
1	3	Ifngr2	3.12746349548328e-26	0.537683859366138	0.959	0.602	5.80175753047104e-22
1	3	Rsph9	3.3803335966543e-26	0.515792812670182	0.695	0.076	6.27085685515338e-22
1	3	Ptpre	3.57821519365823e-26	0.739916152045084	0.95	0.525	6.63794700575539e-22
1	3	Scd2	5.33241728852715e-26	0.697036621927591	0.982	0.805	9.89216731194671e-22
1	3	Nsf	5.41914670659392e-26	0.531312917847542	1	1	1.00530590554024e-21
1	3	Capza2	8.40319296955991e-26	0.60747355843741	0.995	0.924	1.55887632778306e-21
1	3	Nckap1	9.2895887989257e-26	0.6794457757676	0.995	0.975	1.72331161808871e-21
1	3	Smarca2	1.09903801567178e-25	0.73974306964575	0.964	0.695	2.03882542287271e-21
1	3	Sc4mol	1.49159281613875e-25	0.793226585785534	0.868	0.407	2.767053833219e-21
1	3	Ptges3	4.4159470833601e-25	0.588423603589634	0.995	0.958	8.19202343434132e-21
1	3	Sphkap	4.61040145729259e-25	0.480508979280111	0.764	0.161	8.55275574342348e-21
1	3	Napb	6.02513434120759e-25	0.558533372505599	1	0.992	1.11772267163742e-20
1	3	Rgnef	6.17962747187564e-25	0.641138423800075	0.845	0.288	1.14638269230765e-20
1	3	Crtac1	6.99092373864617e-25	0.502013217020074	0.727	0.136	1.29688626275625e-20
1	3	Sorbs2	7.86934293043647e-25	0.48507938873747	0.855	0.347	1.45984180702527e-20
1	3	Kcnk1	1.71883057548843e-24	0.605704945537563	0.709	0.102	3.18860260058858e-20
1	3	Fam70a	1.86139178187751e-24	0.575433192814717	0.609	0.017	3.45306789456098e-20
1	3	Rtn4rl1	3.00588690583814e-24	0.588517419593351	0.964	0.593	5.57622079902033e-20
1	3	Lrrn2	3.37999457611304e-24	0.522020510498948	1	0.983	6.2702279381473e-20
1	3	Wnt7b	4.44294038442135e-24	0.560986462073761	0.609	0.025	8.24209870714004e-20
1	3	5730403B10Rik	4.60664866199809e-24	0.596184306210364	1	0.924	8.54579393287266e-20
1	3	Mtfp1	8.58229098254896e-24	0.66809092602654	0.991	0.856	1.59210080017266e-19
1	3	Itfg1	1.00097287789945e-23	0.562224740771946	0.977	0.61	1.85690478579127e-19
1	3	Wbp2	1.1105381877839e-23	0.51364030250255	1	1	2.06015939215792e-19
1	3	Idh3a	1.5362242740669e-23	0.571426546288867	0.995	0.958	2.84984965082151e-19
1	3	Trim2	2.38818798893801e-23	0.659495043896819	1	0.949	4.4303275382789e-19
1	3	Zfp706	2.87929869207903e-23	0.572347149573309	1	0.924	5.3413870036758e-19
1	3	Trim32	3.2934537202962e-23	0.561966773054127	0.959	0.644	6.10968599652148e-19
1	3	Cnrip1	5.16847524871274e-23	0.60575648928946	0.986	0.822	9.588038433887e-19
1	3	Atp2b4	6.4745345551614e-23	0.507218094860029	0.705	0.127	1.20109090532799e-18
1	3	Tesc	7.99641298819155e-23	0.717738287703205	0.968	0.627	1.48341457343941e-18
1	3	Cdh13	1.17134345380527e-22	0.670456956640803	0.795	0.178	2.17295924115416e-18
1	3	Dnaja2	1.18987226074416e-22	0.599103285307165	0.991	0.924	2.20733203090649e-18
1	3	Ndn	1.75336226359003e-22	0.625174533309821	0.977	0.992	3.25266233518586e-18
1	3	Pcdh9	2.30883987049788e-22	0.700701291692899	0.986	0.661	4.28312884376061e-18
1	3	Pja1	3.16286941672057e-22	0.573273566039773	1	0.915	5.86743905495833e-18
1	3	Pcsk1n	3.59105080852938e-22	0.528714440048178	1	1	6.66175835490286e-18
1	3	Ube2d3	4.00338955917242e-22	0.524668416413914	0.982	0.831	7.42668797122076e-18
1	3	Apbb1	4.35995161608976e-22	0.478051046065103	1	1	8.08814624300811e-18
1	3	Plekhb2	4.80778678852015e-22	0.504350156238362	0.964	0.678	8.91892527138372e-18
1	3	Tspyl1	5.10023636154197e-22	0.548663499984702	0.986	0.915	9.46144847429651e-18
1	3	Rpn2	6.43650372312616e-22	0.578486924035051	0.973	0.585	1.19403580567713e-17
1	3	Usp11	6.74743547017562e-22	0.522665699655348	0.891	0.347	1.25171675407228e-17
1	3	A830010M20Rik	7.40480117314395e-22	0.502457916383494	0.777	0.212	1.37366466562993e-17
1	3	Tomm34	7.41548398744283e-22	0.574226615562273	0.923	0.686	1.37564643451052e-17
1	3	Baiap2	7.61028948454986e-22	0.516885866591556	1	1	1.41178480227884e-17
1	3	Susd4	1.3256023906915e-21	0.547612458905804	0.914	0.593	2.4591249949718e-17
1	3	Arl8b	1.38476518640482e-21	0.534320523275333	1	0.949	2.56887789729958e-17
1	3	Figf	1.44330130324819e-21	0.495024466759653	0.555	0.017	2.67746824765572e-17
1	3	Tmem151a	1.44768684575713e-21	0.496815650180909	1	0.924	2.68560386756405e-17
1	3	Lancl2	1.55523722200088e-21	0.477921743745956	0.827	0.305	2.88512057053384e-17
1	3	Snx10	1.69340282588105e-21	0.563718224424329	0.986	0.932	3.14143158229193e-17
1	3	Acot1	1.99817977913859e-21	0.519884438541662	0.568	0.025	3.70682330827999e-17
1	3	Rnf208	2.48201067776674e-21	0.504767041243129	0.991	0.949	4.60437800832508e-17
1	3	2410002F23Rik	2.50809050625471e-21	0.578341928636202	0.909	0.593	4.65275869815311e-17
1	3	Srsf3	3.72873906803385e-21	0.613896935002345	0.986	0.839	6.91718384510959e-17
1	3	Tmem50b	8.89274755250746e-21	0.592223863505088	0.986	0.712	1.64969359846566e-16
1	3	Sh3bp5	1.32514803041958e-20	0.527659938387012	0.9	0.517	2.45828211123137e-16
1	3	Cnbp	1.38520440573748e-20	0.49185179200255	1	1	2.56969269308359e-16
1	3	Got1	1.78268921843229e-20	0.487851790864253	1	0.983	3.30706676911374e-16
1	3	Gadd45g	2.2205266565094e-20	0.494349198864136	0.745	0.212	4.1192990004906e-16
1	3	6030405A18Rik	2.47374289077652e-20	0.501888719344985	0.873	0.398	4.58904043667953e-16
1	3	Rpn1	2.49123019526019e-20	0.526955157925832	0.964	0.771	4.62148113522718e-16
1	3	Hspa5	3.47702524491e-20	0.536615322921889	0.986	0.907	6.45022953183254e-16
1	3	Chrm1	4.29302487201368e-20	0.48754391952459	0.959	0.78	7.96399044007258e-16
1	3	Serpina3g	5.24851289248591e-20	0.509366405034946	0.505	0	9.73651626685061e-16
1	3	Rab15	5.38626286612199e-20	0.543774428151254	0.914	0.559	9.9920562429429e-16
1	3	Cyb5r3	5.65712801826175e-20	0.550995429190104	0.964	0.678	1.04945381866774e-15
1	3	Cct4	7.5225034568355e-20	0.559602276522165	0.959	0.788	1.39549961627755e-15
1	3	Tmem35	7.56011114203433e-20	0.566606516940583	0.877	0.585	1.40247621795879e-15
1	3	Grin2a	8.42486924540808e-20	0.548657648110281	0.918	0.636	1.56289749371565e-15
1	3	Stx12	9.2948128044582e-20	0.497259601846208	0.955	0.576	1.72428072335504e-15
1	3	Usp14	1.34143028836925e-19	0.524336997166388	0.973	0.771	2.4884873279538e-15
1	3	Polr2m	5.80340778055613e-19	0.483492866667034	0.968	0.78	1.07659017737097e-14
1	3	9530059O14Rik	7.67209669685187e-19	0.522485693062447	0.845	0.432	1.42325065823299e-14
1	3	Abi1	7.84600357618899e-19	0.512077828291705	0.955	0.72	1.45551212341882e-14
1	3	Cct8	9.35229907875524e-19	0.501302591200792	0.991	0.958	1.73494500209988e-14
1	3	Shisa4	1.05480112719135e-18	0.498362049035233	0.973	0.771	1.95676157105268e-14
1	3	Rab18	1.06331326512828e-18	0.480198768942216	0.964	0.72	1.97255243813947e-14
1	3	Hapln4	1.87332183051228e-18	0.480163755738584	0.832	0.364	3.47519932778333e-14
1	3	Gorasp2	2.12753122177133e-18	0.486904393155552	0.991	0.975	3.94678316950799e-14
1	3	Tmem30a	2.96002224233787e-18	0.492920356871124	0.995	0.949	5.49113726176098e-14
1	3	Arhgef4	4.64341148758916e-18	0.532139329330968	0.877	0.508	8.61399265062665e-14
1	3	Synj1	7.91329346549708e-18	0.483469096493021	1	0.966	1.46799507078436e-13
1	3	Gsta4	9.00974264953132e-18	0.675648080829572	0.805	0.39	1.67139735891455e-13
1	3	Rasl10a	1.26797999615684e-17	0.483380171922859	0.5	0.034	2.35222969087055e-13
1	3	Cacna2d1	1.29444817703828e-17	0.494065759806388	0.9	0.559	2.40133081322372e-13
1	3	Rab3b	1.36678117316269e-17	0.681873155115376	0.495	0.025	2.53551575433412e-13
1	3	Gars	1.73259114076438e-17	0.478582907806275	0.964	0.737	3.214129825232e-13
1	3	Slc7a4	3.0459237449262e-17	0.51697453481721	0.955	0.78	5.65049313921259e-13
1	3	Mapk1	3.30990875805681e-17	0.484661453372199	0.991	0.949	6.14021173707118e-13
1	3	Pnmal2	1.46548272538946e-16	0.58710566037583	0.995	0.975	2.71861700386999e-12
1	3	Odz4	2.32393957216688e-16	0.485369524932501	0.959	0.831	4.31114030032678e-12
1	3	Pnck	1.06612893871416e-15	0.697432153878849	0.768	0.364	1.97777579420863e-11
1	3	Neurod6	1.11694103153495e-15	0.672566823287199	0.909	0.763	2.07203730760049e-11
1	3	Chgb	2.0232910470232e-15	0.666188932527249	0.995	0.983	3.75340722133274e-11
1	3	Ptn	1.21897921183529e-14	0.652429103330785	0.8	0.619	2.26132833587564e-10
1	3	Fibcd1	1.65057855980725e-14	0.633355966659069	0.673	0.237	3.06198828629844e-10
1	3	Bdnf	6.69303439296011e-14	0.700604995506391	0.786	0.373	1.24162481023803e-09
1	3	Ptprn	1.05135523475483e-13	0.486110159843404	1	0.992	1.95036909599368e-09
1	3	Grp	5.56139048179711e-11	0.684194627430541	0.845	0.686	1.03169354827818e-06
1	3	Spink8	4.0471846211224e-07	0.496507300851935	0.823	0.746	0.00750793219064416
1	4	Cplx2	4.43276915366195e-40	1.26161896784076	1	0.847	8.22323005695829e-36
1	4	Calb1	1.91807127524719e-36	1.67506404419917	0.95	0.214	3.55821402271107e-32
1	4	Nrp1	1.37276123702656e-34	0.736047519404484	0.909	0.143	2.54660937080797e-30
1	4	Zfp238	2.06317286715783e-34	0.837058965350316	0.945	0.296	3.8273919858645e-30
1	4	Tmsb4x	2.39018909087556e-33	0.606100972988069	1	1	4.43403978248325e-29
1	4	Cdh13	9.49120167786992e-31	0.907601289786941	0.795	0.031	1.76071282326165e-26
1	4	Tgfb2	1.99436294382667e-30	1.11258279977554	0.845	0.143	3.69974269709286e-26
1	4	Cadm1	2.23994054319504e-30	0.725221086201918	1	0.98	4.15531370168113e-26
1	4	Opcml	2.71837906480162e-28	0.715851577426396	0.991	0.878	5.04286500311349e-24
1	4	Pde1a	1.54996997940888e-27	0.589793252599339	1	0.99	2.87534930880142e-23
1	4	Ap1s1	2.34238584742172e-25	0.612753004542354	1	1	4.34535998555203e-21
1	4	Nefm	3.44389844586234e-25	0.980737895941846	0.986	0.918	6.38877600691923e-21
1	4	Fezf2	3.71649358227161e-25	0.648080289528103	0.927	0.429	6.89446724447207e-21
1	4	Nov	7.02804125365567e-25	0.787431476251222	0.995	0.735	1.30377193296566e-20
1	4	Serpini1	7.21492107105534e-25	0.673145725757117	0.991	0.786	1.33844000789148e-20
1	4	Ctbp2	7.93904157853922e-25	0.587808006546379	0.941	0.449	1.47277160323481e-20
1	4	Dlk1	1.22017174353615e-24	0.889663500026917	0.745	0.112	2.26354060143392e-20
1	4	Bhlhe40	2.59490849340213e-24	0.540134602970921	0.914	0.429	4.81381474611029e-20
1	4	Chn1	3.66543768952974e-23	0.498671609404259	1	0.99	6.79975345784662e-19
1	4	Hspa4l	3.91576688276886e-23	0.580085460482224	1	0.969	7.26413914422452e-19
1	4	Fosl2	4.77974071747305e-23	0.606670217679974	0.977	0.653	8.86689700498425e-19
1	4	Fras1	5.80084458198316e-23	0.634077966084192	0.836	0.245	1.0761146784037e-18
1	4	Ptn	1.83942082437422e-22	0.79327040715882	0.8	0.245	3.41230957129662e-18
1	4	Gabrb2	8.53421476354854e-22	0.682562463643407	0.923	0.52	1.58318218078589e-17
1	4	Adcy1	1.15464319014948e-21	0.83043970056701	0.886	0.398	2.14197858204629e-17
1	4	Ndrg1	1.58808823411735e-21	0.678291170352463	0.882	0.357	2.9460624831111e-17
1	4	Sparcl1	2.5213084964101e-21	0.699729961413949	0.991	0.929	4.67727939169038e-17
1	4	Nnat	4.68344254450595e-21	0.713067682604064	1	0.98	8.68825426431298e-17
1	4	Cpne7	6.55858215228341e-20	0.523967200095776	1	0.99	1.2166825750701e-15
1	4	Pgm2l1	1.98525958965447e-19	0.775492272826091	0.986	0.908	3.682855064768e-15
1	4	Cxcl12	1.09733670789065e-18	0.609231716603648	0.632	0.082	2.03566932680794e-14
1	4	Ncald	1.14243053575321e-18	0.511460940378421	0.645	0.112	2.11932288687578e-14
1	4	Lrrc4c	1.76074156406952e-18	0.554554014501542	0.923	0.592	3.26635167550537e-14
1	4	Slc35f1	4.14695537561816e-18	0.487518186462778	0.977	0.765	7.69301691730925e-14
1	4	Nefl	4.15844927571832e-18	0.583395232756045	0.995	0.99	7.71433925138505e-14
1	4	Ppp3ca	7.49946418609073e-18	0.544680922499854	0.995	0.99	1.39122560116169e-13
1	4	Epb4.1l3	9.82763729879145e-18	0.52460004574854	0.955	0.704	1.8231249952988e-13
1	4	Serpina3g	3.12937693447971e-17	0.509366405034946	0.505	0	5.80530715115332e-13
1	4	Gabra1	3.85221613438677e-17	0.657219936830806	0.941	0.622	7.14624615090089e-13
1	4	Alcam	5.05859926933756e-17	0.591107723180801	0.695	0.184	9.38420750454811e-13
1	4	Klk8	8.26531372066171e-17	0.480736565216149	0.523	0.02	1.53329834831995e-12
1	4	Spink8	9.92492165488946e-17	0.803271634950874	0.823	0.429	1.84117221619854e-12
1	4	Acot1	1.22123829111215e-16	0.506028100354102	0.568	0.071	2.26551915384214e-12
1	4	Sv2b	6.30512533495306e-16	0.478204768234428	1	0.959	1.16966380088714e-11
1	4	Rgs2	4.8830726850401e-15	0.496266415930228	0.877	0.449	9.05858813801788e-11
1	4	Enc1	5.08556345277074e-15	0.521918573291944	0.991	0.867	9.434228761235e-11
1	4	Slc24a2	6.96315666050483e-15	0.708671810197437	0.986	0.878	1.29173519209025e-10
1	4	Parm1	1.10774094502403e-14	0.548622925145809	0.945	0.806	2.05497022711408e-10
1	4	Jun	6.79885875008406e-14	0.51221052030411	0.973	0.765	1.26125628672809e-09
1	4	Gabra2	1.52117668491196e-13	0.545489385814886	0.968	0.878	2.82193486818017e-09
1	4	Caln1	1.95339029447913e-13	0.48767627279756	0.977	0.796	3.62373433528823e-09
1	4	Lxn	2.20410429418908e-10	0.730496476023893	0.823	0.531	4.08883387615016e-06
1	4	Bdnf	1.80750715628288e-09	0.496940889942982	0.786	0.367	3.35310652562037e-05
1	4	Dcn	5.75175323571335e-09	0.528639943977821	0.973	0.867	0.000106700774275718
1	5	Nrgn	2.67149171666705e-34	0.92696742760127	1	0.978	4.95588428358904e-30
1	5	Pcp4	1.31367801028607e-31	1.14268506198295	0.855	0.124	2.43700407688169e-27
1	5	Grp	5.93987162558798e-31	1.64104397537031	0.845	0.101	1.10190558526283e-26
1	5	Fezf2	1.54846642851416e-29	0.758463745601833	0.927	0.303	2.87256007153662e-25
1	5	Etv1	1.19515977103386e-28	1.04005100143697	0.977	0.708	2.21714089124492e-24
1	5	Pde1a	1.40153345237276e-27	0.685744638870952	1	1	2.59998470749671e-23
1	5	Cpne7	2.18182120844076e-26	0.730625774134333	1	0.955	4.04749652377845e-22
1	5	Tspan13	2.28300495007495e-26	0.666976278037881	1	0.989	4.23520248288404e-22
1	5	Resp18	3.06136709696961e-26	0.935933508403521	0.995	0.584	5.67914210158832e-22
1	5	Gpr123	4.09917651161295e-26	0.92166275427156	0.945	0.404	7.60438234669318e-22
1	5	Tcerg1l	1.2143423744347e-24	0.5394923428907	0.855	0.169	2.25272653881381e-20
1	5	Dlk1	1.26741049756039e-23	0.895035024992131	0.745	0.09	2.35117321402427e-19
1	5	Chl1	7.60770654979491e-23	0.751497347452315	1	0.742	1.41130564205245e-18
1	5	Col25a1	2.65463015185905e-22	0.503764006799382	0.709	0.067	4.92460439471371e-18
1	5	Galnt9	7.32039189675755e-22	0.71300145881279	0.973	0.685	1.35800590076749e-17
1	5	Parm1	4.62590201567427e-21	0.738353182025606	0.945	0.573	8.58151082927733e-17
1	5	Mmd	8.68286883175986e-21	0.573371836228644	1	1	1.61075899697977e-16
1	5	Prkcb	1.94662530256689e-20	0.648166111002835	0.995	0.978	3.61118459879184e-16
1	5	Ndrg1	2.54194243406119e-20	0.666674593156564	0.882	0.337	4.71555740942692e-16
1	5	Lmo4	2.0261402539378e-19	0.576599310928419	0.914	0.472	3.75869278508e-15
1	5	Rspo2	2.06334779338643e-19	0.561679813306443	0.9	0.427	3.82771649151116e-15
1	5	Fras1	2.6067194447647e-19	0.611296007310617	0.836	0.382	4.835725241983e-15
1	5	3110035E14Rik	7.34164771070319e-19	0.566899544971899	0.982	0.843	1.36194906681255e-14
1	5	Ccnd1	9.4388589114883e-19	0.712158061803644	0.75	0.213	1.75100271667019e-14
1	5	Tmem90b	1.24068585203701e-18	0.49735073544041	0.686	0.124	2.30159632411385e-14
1	5	Col6a1	1.24721378815124e-18	0.653056840449965	0.641	0.067	2.31370629839937e-14
1	5	Ly6e	1.21932483602843e-17	0.556204233270021	0.991	0.91	2.26196950331634e-13
1	5	Fosl2	1.34535589249399e-17	0.496889275649182	0.977	0.753	2.49576971616561e-13
1	5	Dgkg	1.8226057451644e-17	0.537664180917815	1	0.933	3.38111591785447e-13
1	5	Sdcbp	6.85867553007931e-17	0.551827305625254	0.991	0.809	1.27235289758501e-12
1	5	Diras2	1.94966691352447e-16	0.497047953764938	0.918	0.472	3.61682709127925e-12
1	5	Pgrmc1	2.05009085989048e-16	0.49993422785668	1	0.989	3.80312355418282e-12
1	5	6030405A18Rik	2.2301783358812e-16	0.536140280241446	0.873	0.404	4.13720383089321e-12
1	5	Rit2	3.82457435490846e-16	0.610505313792663	0.982	0.843	7.09496788579068e-12
1	5	Ldb2	3.95997414783158e-16	0.58128119158544	0.964	0.685	7.34614804164235e-12
1	5	Cadps2	4.49568911127902e-16	0.601117937174037	0.868	0.472	8.3399528703337e-12
1	5	Gaa	9.36165567700397e-16	0.550250042603506	1	0.933	1.73668074464101e-11
1	5	Rasgrp1	1.32888949881578e-15	0.525143781716212	0.973	0.888	2.46522290925315e-11
1	5	Nefm	3.84453289051028e-15	0.650647416319252	0.986	0.966	7.13199296518562e-11
1	5	Lynx1	7.03971445083008e-15	0.516531449039789	0.945	0.73	1.30593742777349e-10
1	5	Rab3c	3.47266157410708e-14	0.510707108040493	1	0.989	6.44213448612605e-10
1	5	Timp2	7.53197735415585e-14	0.504153870096322	0.991	0.91	1.39725711896945e-09
1	5	Tmem91	2.38677206120614e-13	0.507246978516968	0.677	0.258	4.42770085074352e-09
1	5	Cxcl12	2.50926183207524e-12	0.488720498993935	0.632	0.18	4.65493162468278e-08
1	5	Ap1s2	7.54430592279447e-11	0.527360510349931	0.541	0.157	1.3995441917376e-06
1	5	Fxyd6	5.76057459405176e-09	0.716632064901909	0.673	0.449	0.000106864419294254
1	6	Nnat	2.48702381725912e-28	1.40899646682315	1	0.896	4.6136778833974e-24
1	6	Fosl2	1.33933027566586e-27	0.83865460215545	0.977	0.463	2.48459159438773e-23
1	6	Dcn	9.59304668516722e-25	1.70390754478697	0.973	0.552	1.77960609056537e-20
1	6	Rspo2	1.33338914625624e-22	0.706714723876859	0.9	0.209	2.47357020521996e-18
1	6	Zwint	6.09187786062898e-22	0.720319000685621	1	1	1.13010426192528e-17
1	6	Eno2	4.91037079872986e-21	0.534345789776459	1	1	9.10922886872376e-17
1	6	Chchd10	1.61724907472779e-20	0.665135853709988	1	1	3.00015875852752e-16
1	6	Tuba1b	1.86396338302264e-20	0.508563720994067	1	1	3.4578384718453e-16
1	6	Resp18	3.58202999391111e-20	0.8676665626404	0.995	0.672	6.6450238417045e-16
1	6	Dlk1	8.12832184063089e-20	0.9272750325523	0.745	0.09	1.50788498465544e-15
1	6	Nefm	2.29101178734216e-19	0.95493732907667	0.986	0.955	4.25005596669844e-15
1	6	Ndrg4	2.81737817352214e-19	0.559577604489308	1	1	5.22651824970092e-15
1	6	Dusp26	4.45218902513631e-19	0.628116637223539	0.8	0.149	8.25925586053037e-15
1	6	Galnt14	8.07331342322195e-19	0.489089253435971	0.705	0.06	1.4976803731419e-14
1	6	Lypd1	1.32995454034856e-18	1.09382574690295	0.795	0.179	2.46719866780062e-14
1	6	Cdh13	5.07629824312003e-18	0.821070858470756	0.795	0.224	9.41704087081197e-14
1	6	Lrrtm3	2.09658119645044e-17	0.504151082190525	0.777	0.164	3.88936777753522e-13
1	6	Prkacb	2.33462260681722e-16	0.640237627772946	0.959	0.716	4.33095839790663e-12
1	6	Nap1l5	2.68588580905566e-15	0.649145782961459	0.986	0.94	4.98258676437915e-11
1	6	Cplx1	7.83960807385476e-15	0.607184353108022	0.991	0.97	1.4543256937808e-10
1	6	Fxyd7	3.83278922115421e-14	0.539493460785655	0.909	0.552	7.11020728416318e-10
1	6	Col6a1	1.75893602261999e-13	0.580497382022767	0.641	0.09	3.26300221556235e-09
1	6	Fras1	3.44670869659291e-13	0.515773485356089	0.836	0.328	6.39398930304952e-09
1	6	Ncald	4.29570416992099e-13	0.50983780431372	0.645	0.164	7.96896080562043e-09
1	6	Elavl4	5.93762879545039e-13	0.489067338401721	0.995	0.91	1.101489517844e-08
1	6	Oxr1	6.07920201156556e-13	0.500671848482208	0.982	0.896	1.12775276516553e-08
1	6	Nr4a2	1.13287411921929e-12	0.525310628721191	0.905	0.522	2.10159477856371e-08
1	6	Rit2	4.64220430748642e-12	0.540979407483392	0.982	0.94	8.61175321081807e-08
1	6	Rspo3	3.77150435913701e-11	0.524989936567187	0.959	0.731	6.99651773663506e-07
1	6	Lynx1	4.8663575624315e-11	0.479687338359317	0.945	0.821	9.02757991406667e-07
1	6	Pcdh9	1.30113059336205e-09	0.485921608437032	0.986	0.851	2.41372736374594e-05
1	6	Lxn	1.2228523369042e-06	0.704952088199271	0.823	0.642	0.0226851337019098
1	6	Gm16869	1.91497428910558e-06	0.691421370155297	0.868	0.627	0.0355246880371975
1	7	Gm15459	1.98496846823369e-32	1.14723744182947	1	0.984	3.68231500542032e-28
1	7	Actg1	1.07656927511057e-31	0.804091713387897	1	0.951	1.99714366225761e-27
1	7	Gm10123	1.1958560185166e-31	0.921002957065027	0.995	1	2.21843249995014e-27
1	7	Hspa8	1.27357684196319e-31	0.978536609593709	1	0.984	2.36261239952591e-27
1	7	Gm9234	6.92663667729574e-31	0.478417403791148	0.973	0.23	1.28496037000513e-26
1	7	Eno2	1.45187939622063e-30	0.998412662629063	1	1	2.6933814679289e-26
1	7	Gm11273	1.9373574279082e-30	0.563060283278756	0.986	0.738	3.5939917645125e-26
1	7	Ndrg4	3.65973156317563e-30	1.07380706346568	1	1	6.78916802284712e-26
1	7	Ubc	7.47859715935178e-30	1.07984402507551	1	0.967	1.38735455903135e-25
1	7	AL596130.1	1.06598816227337e-29	0.795998391699362	0.995	0.885	1.97751463983332e-25
1	7	Pgrmc1	1.1230648571724e-29	1.2459026269825	1	0.951	2.08339761654051e-25
1	7	Prkar1b	1.55355770340007e-29	0.852967898202922	1	1	2.88200489557746e-25
1	7	Snap25	2.52353731138953e-29	0.927201306791571	1	1	4.68141406635872e-25
1	7	Ywhaz	3.6266435886945e-29	0.807351590338983	1	0.984	6.72778652138716e-25
1	7	Pkm2	4.09171014717745e-29	0.696146162130602	1	1	7.59053149402889e-25
1	7	Mpped1	2.14218211072169e-28	1.25272624367137	0.995	0.869	3.97396203359981e-24
1	7	Sqstm1	3.38452440742201e-28	1.09476630313765	1	0.951	6.27863122820857e-24
1	7	Gm10159	7.73515718416808e-28	0.542460608188139	1	0.885	1.43494900923502e-23
1	7	Cpne7	9.99082481026038e-28	1.00443112814454	1	0.984	1.8533979105514e-23
1	7	Map2k1	1.79340152095527e-27	1.01543900047463	1	0.869	3.32693916152413e-23
1	7	Atp6v1h	5.00788067638451e-27	0.912363397794111	0.995	0.836	9.2901194427609e-23
1	7	Eif4a2	1.00584358712822e-26	0.731882130921931	1	1	1.86594043848157e-22
1	7	Gm16869	5.23055223520534e-26	1.56033694326158	0.868	0	9.70319745152942e-22
1	7	Gpm6a	1.86952884411057e-25	0.785211364750893	1	1	3.46816295870951e-21
1	7	Ywhab	2.71761560653327e-25	0.731726460851181	1	0.984	5.04144871167988e-21
1	7	Sh3gl2	2.00425940256673e-24	0.893575068897191	1	0.934	3.71810161770153e-20
1	7	Vbp1	5.7722750191307e-24	0.942926746748015	0.982	0.738	1.07081473879894e-19
1	7	Nptn	5.98775853332584e-24	0.855164051340751	1	0.984	1.11078908551728e-19
1	7	Atp5a1	6.20899498414679e-24	0.656163105134727	1	0.984	1.15183065950907e-19
1	7	Gpi1	8.29623599462868e-24	0.666356177020102	1	0.984	1.53903473936357e-19
1	7	Gm10800	8.40972557374176e-24	0.769870003500124	0.823	0	1.56008819118483e-19
1	7	Atp6v1b2	1.88289952288928e-23	0.693407312525713	0.995	0.951	3.4929669049119e-19
1	7	Flywch1	3.74900152592164e-23	0.880534444155507	1	0.984	6.95477273073723e-19
1	7	Ttc3	4.72530693958537e-23	0.541680559519992	1	1	8.76591690362483e-19
1	7	Atp6v1c1	7.62876560273441e-23	0.673771401046802	1	1	1.41521230696326e-18
1	7	Sdcbp	1.09568931037483e-22	0.859680684370486	0.991	0.77	2.03261323967634e-18
1	7	Cpne6	1.54458222357189e-22	0.806410356004431	1	1	2.86535448294822e-18
1	7	Chga	2.36468066319813e-22	0.828550960377598	0.977	0.885	4.38671909829884e-18
1	7	Cyp46a1	2.43590798790501e-22	0.788815735750578	1	0.918	4.51885290836259e-18
1	7	Pfn2	4.11192782379901e-22	0.699662837725431	1	1	7.62803730592955e-18
1	7	Zcchc18	4.33194650196619e-22	0.748864320997527	1	0.951	8.03619395579748e-18
1	7	Zwint	1.72361448640185e-21	0.762097252955264	1	1	3.19747723372407e-17
1	7	Tubb2a	1.91015500979718e-21	0.498417930517444	1	1	3.54352855867475e-17
1	7	Strap	2.94817076283648e-21	0.706702520769618	0.982	0.787	5.46915158213796e-17
1	7	App	3.47075230195059e-21	0.556847696499743	1	1	6.43859259534853e-17
1	7	Maged1	4.40248853923849e-21	0.678582390183997	1	1	8.16705648914133e-17
1	7	Idh3a	4.55129505714351e-21	0.768669818178267	0.995	0.902	8.44310746050692e-17
1	7	Epb4.9	5.74767227511303e-21	0.689758900446703	0.991	0.82	1.06625068375622e-16
1	7	Slc25a22	6.43455890527414e-21	0.539518167501856	0.982	0.787	1.19367502251741e-16
1	7	Rtn3	7.19075826757083e-21	0.530682865272006	1	1	1.33395756621706e-16
1	7	Cadm1	7.95630119308013e-21	0.708657679337481	1	0.967	1.4759734343283e-16
1	7	Tmem50b	8.17686991489328e-21	0.843077232532749	0.986	0.525	1.51689113791185e-16
1	7	Itfg1	1.06780664360278e-20	0.73230650257024	0.977	0.574	1.98088810454752e-16
1	7	Itm2c	1.07707845052989e-20	0.673498770144602	1	0.984	1.998088233578e-16
1	7	Atp6v1a	1.780265267957e-20	0.673357683898915	1	1	3.30257009858703e-16
1	7	Rab6a	2.32475250993383e-20	0.592772716707406	1	1	4.31264838117824e-16
1	7	Stxbp1	3.35088030004312e-20	0.567805699817554	1	1	6.21621804460999e-16
1	7	Nsf	3.95471079338249e-20	0.582431677557543	1	1	7.33638399280386e-16
1	7	Dcn	1.21830577137443e-19	1.44001030648825	0.973	0.705	2.26007903647671e-15
1	7	Arl1	2.03663604577321e-19	0.635226897292552	0.986	0.934	3.77816352851387e-15
1	7	Igsf8	2.17413684316039e-19	0.677640508230263	1	0.918	4.03324125774683e-15
1	7	Plekhb2	2.18272826709383e-19	0.637612881492326	0.964	0.525	4.04917920828576e-15
1	7	Capza2	4.4271293225774e-19	0.644849566025084	0.995	0.967	8.21276760631333e-15
1	7	Eif4h	4.92463203390733e-19	0.64136398581813	0.995	0.77	9.13568488610148e-15
1	7	Ptges3	6.05462707037847e-19	0.634872302881258	0.995	0.951	1.12319386782591e-14
1	7	Pde1a	7.88499481940924e-19	0.641198393173982	1	1	1.46274538894861e-14
1	7	Got1	8.40502528591163e-19	0.626057058524259	1	0.967	1.55921624078947e-14
1	7	Rnf208	8.67448389359598e-19	0.647638449401151	0.991	0.934	1.60920350710099e-14
1	7	Tspyl1	1.3808886768671e-18	0.715609617652778	0.986	0.82	2.56168658445617e-14
1	7	Gnao1	1.80199201603998e-18	0.564689384882831	1	1	3.34287538895577e-14
1	7	Wdr6	3.21379570412431e-18	0.977496499161705	0.973	0.59	5.96191241072101e-14
1	7	Serinc1	3.4912835560924e-18	0.557914733536472	1	0.967	6.47668012490701e-14
1	7	Jun	5.28871629920729e-18	0.77700577075254	0.973	0.836	9.81109760665945e-14
1	7	Vdac1	5.32567646705087e-18	0.515396938912232	1	1	9.87966241402607e-14
1	7	Sv2a	5.40938362189618e-18	0.628786661503735	1	0.984	1.00349475569796e-13
1	7	Mff	6.46821878832624e-18	0.637160609778127	0.995	0.918	1.1999192674224e-13
1	7	Tsnax	9.8139418045471e-18	0.632952750468074	0.977	0.721	1.82058434416153e-13
1	7	Rpn1	1.40921859192876e-17	0.645629328231866	0.964	0.623	2.61424140988704e-13
1	7	Fxyd6	1.88883720221813e-17	1.15707837333635	0.673	0	3.50398189383486e-13
1	7	D3Bwg0562e	1.89339260094986e-17	0.598814381945831	1	0.967	3.51243261402208e-13
1	7	Fkbp1a	1.92267765780663e-17	0.522807400918945	1	1	3.56675932299709e-13
1	7	Hap1	2.36422170892914e-17	0.685940728308174	0.959	0.557	4.38586769223445e-13
1	7	Stmn4	2.41783523347498e-17	0.502307222079922	0.991	0.918	4.48532614161943e-13
1	7	Mat2a	4.53974621818553e-17	0.639068211675596	0.964	0.721	8.42168320935597e-13
1	7	Hnrnpk	5.58251311188495e-17	0.54791071067475	1	0.967	1.03561200738578e-12
1	7	Fam131a	5.66754208701712e-17	0.513241088749506	1	0.967	1.05138573256255e-12
1	7	Serinc3	6.04656774014317e-17	0.49717573542966	0.909	0.541	1.12169878147396e-12
1	7	Tmx2	7.1498771415816e-17	0.614348241568986	0.986	0.885	1.3263737085348e-12
1	7	Timp2	1.03271845419543e-16	0.685819574633668	0.991	0.852	1.91579600437794e-12
1	7	Cmpk1	1.12473117700672e-16	0.604802302128401	0.923	0.557	2.08648880646517e-12
1	7	Dgkg	1.71948303964164e-16	0.631181452562451	1	0.934	3.1898129868392e-12
1	7	Arl8b	1.74406174501506e-16	0.637415445996479	1	0.869	3.23540894317744e-12
1	7	Syn1	1.90814416045344e-16	0.579334787376243	1	0.934	3.53979823205718e-12
1	7	Apbb1	3.82385998817444e-16	0.511940642496191	1	0.984	7.09364266406241e-12
1	7	Clip3	4.23801369302921e-16	0.613993787121025	1	0.934	7.86193920193849e-12
1	7	Sdha	4.76656731018513e-16	0.568520052226541	1	0.984	8.84245901712444e-12
1	7	Icam5	5.85110600621296e-16	0.48978962629535	1	0.951	1.08543867521257e-11
1	7	Ankrd46	6.52077791066701e-16	0.606458408650499	0.986	0.689	1.20966951020784e-11
1	7	Spnb2	9.884050729247e-16	0.558968150695254	1	0.918	1.83359025078261e-11
1	7	Sult4a1	1.24640068543085e-15	0.529751170090019	1	0.951	2.31219791154278e-11
1	7	Rtn4rl1	1.33965299557944e-15	0.586215361089245	0.964	0.623	2.48519027209943e-11
1	7	Rnf14	1.46083097360929e-15	0.492523683381202	0.995	0.934	2.7099875391426e-11
1	7	Cct4	2.17878785282309e-15	0.618292524682964	0.959	0.77	4.04186934577212e-11
1	7	Gaa	2.34798706863298e-15	0.67848855208621	1	0.967	4.35575081102104e-11
1	7	Pja2	2.9097653418251e-15	0.541633239426717	1	1	5.39790568561975e-11
1	7	Sc4mol	3.21535468105782e-15	0.779021631046492	0.868	0.525	5.96480446883037e-11
1	7	Smarcd1	3.60819926274694e-15	0.580560149425655	0.977	0.82	6.69357045232185e-11
1	7	Polr2m	3.85545995754533e-15	0.561301332033755	0.968	0.689	7.15226376724234e-11
1	7	Srsf3	4.20534091400917e-15	0.639717957919915	0.986	0.869	7.80132792957841e-11
1	7	Kcng1	4.31712690975141e-15	0.565132798342994	0.682	0.082	8.00870213027985e-11
1	7	Snx10	4.74959477453939e-15	0.603169899651584	0.986	0.918	8.81097326624803e-11
1	7	Gdi1	5.13793025507916e-15	0.478258610887435	1	1	9.53137441619734e-11
1	7	Ghitm	7.41530315651724e-15	0.483794857799315	1	0.984	1.37561288856551e-10
1	7	B4galt6	7.51687092418194e-15	0.550942665800529	0.986	0.934	1.39445472514499e-10
1	7	Tmem35	8.21589362765209e-15	0.636749600329793	0.877	0.492	1.52413042686574e-10
1	7	Degs1	9.25746219779826e-15	0.64007864825229	0.927	0.689	1.71735181231356e-10
1	7	Mmd	1.12939087265958e-14	0.512820988482169	1	1	2.09513300787079e-10
1	7	Fam70a	1.82521808732972e-14	0.58062935923354	0.609	0.033	3.38596207380537e-10
1	7	Lrrtm1	2.36611293386893e-14	0.562068298446566	0.964	0.803	4.38937610362026e-10
1	7	Tubb5	3.02279667258752e-14	0.498558634249906	1	1	5.60759010731711e-10
1	7	Cs	3.5416133512031e-14	0.506740099892985	0.982	0.787	6.57004692781687e-10
1	7	1500003O03Rik	5.2759891016615e-14	0.493816594484823	0.968	0.639	9.78748738249224e-10
1	7	Dnaja2	5.37031322691584e-14	0.564079625964297	0.991	0.934	9.96246806725158e-10
1	7	Ube2d3	5.42621464079706e-14	0.520601931481722	0.982	0.836	1.00661707801426e-09
1	7	Ak1	7.38747828458772e-14	0.521549768381174	0.964	0.836	1.37045109657387e-09
1	7	Wars	8.91277403408727e-14	0.55555139399512	0.923	0.656	1.65340871106353e-09
1	7	Necap1	9.81920874433201e-14	0.494658082411378	0.977	0.721	1.82156141416103e-09
1	7	Gars	1.03578922750218e-13	0.5558243926696	0.964	0.639	1.92149259593929e-09
1	7	Scd2	1.0423839227355e-13	0.594701306846509	0.982	0.918	1.93372641506663e-09
1	7	Maea	1.07513193093727e-13	0.509506405361037	0.891	0.623	1.99447724508173e-09
1	7	Gdi2	1.30908488655348e-13	0.562629631465122	0.986	0.869	2.42848337304536e-09
1	7	Tmem151a	1.44024228833686e-13	0.495843044423638	1	0.951	2.6717934690937e-09
1	7	2410002F23Rik	1.72698151348573e-13	0.574271416284657	0.909	0.656	3.20372340566738e-09
1	7	Cxcl12	1.75882996089852e-13	0.631565925683968	0.632	0.082	3.26280546046285e-09
1	7	Trim32	2.0993362451734e-13	0.506689134273126	0.959	0.754	3.89447866842117e-09
1	7	Cct2	2.1826247402125e-13	0.546103792099534	0.964	0.787	4.04898715556821e-09
1	7	Hapln4	3.10830239702356e-13	0.531279718486023	0.832	0.361	5.76621177671841e-09
1	7	Tmem179	4.76451848334253e-13	0.535604602855118	0.977	0.852	8.83865823844873e-09
1	7	Pea15a	5.20516883436624e-13	0.530964922783851	1	1	9.65610870463282e-09
1	7	Pcsk1n	5.70438917807098e-13	0.516103744481487	1	0.984	1.05822123642395e-08
1	7	Trim2	7.30807525680993e-13	0.591034615343644	1	0.934	1.35572104089081e-08
1	7	Hspa5	7.54571318594371e-13	0.546102282926221	0.986	0.918	1.39980525312442e-08
1	7	Gprasp2	9.37343321109849e-13	0.552716512533459	0.973	0.754	1.73886559499088e-08
1	7	Ak5	1.35306595980898e-12	0.619160054607433	0.95	0.77	2.51007266204164e-08
1	7	Ccnd1	1.57699208247618e-12	0.678669328770971	0.75	0.311	2.92547801220157e-08
1	7	Aco2	2.00940593879653e-12	0.527413812224743	0.995	0.885	3.72764895706145e-08
1	7	Abi1	2.23611452246461e-12	0.507940860993288	0.955	0.689	4.14821605062411e-08
1	7	Cct8	2.51135250550096e-12	0.501912220709792	0.991	0.902	4.65881003295482e-08
1	7	Sirpa	2.78799766699627e-12	0.526044160884626	0.977	0.738	5.17201447204478e-08
1	7	Nisch	3.38464692518227e-12	0.493808152568926	0.995	0.951	6.27885851090562e-08
1	7	Cyb5r3	3.84376652842652e-12	0.506224314494176	0.964	0.852	7.13057128688403e-08
1	7	Gm17451	4.56730810853471e-12	0.520721427361701	0.627	0.131	8.47281327214274e-08
1	7	Usp14	5.23834859136281e-12	0.499254745410572	0.973	0.754	9.71766047183715e-08
1	7	Cdc42se2	6.22401323657195e-12	0.489447665504358	0.968	0.689	1.15461669551646e-07
1	7	Kctd4	6.54895859088084e-12	0.493634183261506	0.827	0.426	1.2148973081943e-07
1	7	Gabra2	9.97982025025312e-12	0.658153005013851	0.968	0.738	1.85135645462446e-07
1	7	Lypd1	1.16665080361603e-11	0.875179809183792	0.795	0.377	2.1642539057881e-07
1	7	Hnrnph1	1.29632245462419e-11	0.523614503778557	0.977	0.82	2.40480778557333e-07
1	7	Pfkp	1.4037388368681e-11	0.512004466134143	0.95	0.721	2.60407591627401e-07
1	7	Stx7	1.50717853008447e-11	0.49509160705736	0.968	0.803	2.79596689115969e-07
1	7	Pcp4	1.58528804713172e-11	0.76029918364976	0.855	0.541	2.94086785623406e-07
1	7	Cplx1	1.80176397696613e-11	0.504889780535764	0.991	0.967	3.34245235366988e-07
1	7	Stx12	2.21590930897356e-11	0.478433560897199	0.955	0.623	4.11073335907684e-07
1	7	Dlk1	4.03645897057e-11	0.642474656518838	0.745	0.23	7.48803503630441e-07
1	7	Nrsn2	5.41112911984737e-11	0.571238514269478	0.941	0.672	1.00381856302289e-06
1	7	Prkacb	5.69953687096494e-11	0.513437143914712	0.959	0.705	1.05732108493271e-06
1	7	Gnb5	1.19479809663758e-10	0.482150114294512	0.991	0.885	2.21646994907237e-06
1	7	Nrn1	1.23152201359937e-10	0.547494873649337	0.9	0.656	2.2845964874282e-06
1	7	Arhgef4	1.34751452001011e-10	0.503206191800477	0.877	0.607	2.49977418607075e-06
1	7	Rpn2	1.51131372911467e-10	0.488370738415341	0.973	0.623	2.80363809888063e-06
1	7	Parm1	1.70263450534037e-10	0.527576005785021	0.945	0.852	3.15855727085693e-06
1	7	Crym	2.2424289086178e-10	0.583026852204678	0.991	0.951	4.15992986837688e-06
1	7	Foxg1	2.99687362008709e-10	0.486941266041668	0.945	0.836	5.55950025262357e-06
1	7	Etv1	3.27529071383335e-10	0.558967903102324	0.977	0.902	6.07599180323226e-06
1	7	Serpina3g	5.73289020984513e-10	0.490834907353647	0.505	0.066	1.06350846282837e-05
1	7	Grp	2.40349593243603e-09	0.797243431895529	0.845	0.525	4.45872530426209e-05
1	7	Gpr123	2.54180991349884e-09	0.543031043045347	0.945	0.836	4.71531157053169e-05
1	7	6330403K07Rik	6.81823667873489e-09	0.624592797918929	0.982	0.934	0.000126485108627211
1	7	Nefm	7.58314864825922e-09	0.48390060432671	0.986	1	0.000140674990573857
1	7	Col6a1	1.32634638037928e-08	0.515041297631239	0.641	0.23	0.00024605051702416
1	7	Cfl2	1.45084404690639e-08	0.483795222397156	0.927	0.852	0.000269146079141604
1	7	Ap1s2	5.31925238286462e-07	0.48494621641325	0.541	0.197	0.00986774509545215
1	7	Rab3b	6.05787945723755e-07	0.544034151264972	0.495	0.131	0.0112379721811214
1	7	Pnck	8.52960857101108e-07	0.550915096127215	0.768	0.492	0.0158232768600827
1	8	Cpne7	8.96048435782081e-16	2.18086027455107	1	0.333	1.66225945321934e-11
1	8	Nnat	1.75938523826545e-15	2.35166878346501	1	0.583	3.26383555550623e-11
1	8	Cpne6	2.42493219657687e-15	1.90074308865453	1	0.75	4.49849171786976e-11
1	8	Schip1	8.35707618720298e-15	1.13213873580456	1	0.833	1.55032120348803e-10
1	8	Fosl2	9.341294302989e-15	0.990194908340123	0.977	0.167	1.73290350614749e-10
1	8	Dcn	9.87159355701069e-15	2.98027952496419	0.973	0.292	1.83127932076105e-10
1	8	Rtn4rl1	1.24521117482834e-14	0.945776776651533	0.964	0.083	2.30999125042406e-10
1	8	Cck	3.69759153789522e-14	2.21094869943593	0.991	0.417	6.85940206194943e-10
1	8	Calb1	6.40874839137242e-14	1.97530869591664	0.95	0.208	1.1888869140835e-09
1	8	Tesc	1.0943719013584e-13	1.2654930303106	0.968	0.167	2.03016931420996e-09
1	8	Jun	1.41682531214624e-13	1.19139829701745	0.973	0.542	2.62835263656248e-09
1	8	Epha4	1.75597011075887e-13	1.01645169239157	0.955	0.208	3.25750015246877e-09
1	8	Ptk2b	1.79597779911028e-13	1.26498656203822	1	0.667	3.33171841512948e-09
1	8	Nrgn	2.01480008984534e-13	1.00602202135092	1	0.958	3.7376556466721e-09
1	8	Tspan13	2.06121421452531e-13	0.960787080662606	1	0.958	3.82375848936591e-09
1	8	Bhlhe40	2.55041543877798e-13	0.729307954224319	0.914	0.042	4.73127568047702e-09
1	8	Gabra2	5.08867940464215e-13	1.32637821605138	0.968	0.333	9.44000916355164e-09
1	8	Lrrn2	6.08407179740664e-13	0.902318469010378	1	0.833	1.12865615913691e-08
1	8	Chst8	1.37238828466013e-12	0.661474424598832	0.895	0.083	2.54591750687301e-08
1	8	Nefl	1.52510771022077e-12	1.21793496998768	0.995	0.875	2.82922731323055e-08
1	8	Fkbp1a	1.6834998134546e-12	0.790866123212154	1	1	3.12306050393962e-08
1	8	D3Bwg0562e	3.60481522074283e-12	1.02520693204766	1	0.917	6.68729271600002e-08
1	8	Ap1s1	3.68352888701788e-12	0.775790481244698	1	1	6.83331443830688e-08
1	8	6030405A18Rik	3.69686065619468e-12	0.821728079673899	0.873	0.083	6.85804620330675e-08
1	8	Tcerg1l	4.79477453231778e-12	0.645818620163203	0.855	0	8.89478623490271e-08
1	8	Chn1	7.16109265583827e-12	0.773725411092127	1	1	1.32845429858456e-07
1	8	Fam131a	1.85063147257044e-11	0.7427953374769	1	0.917	3.43310644476543e-07
1	8	Ptprs	1.85064908497649e-11	0.791351884005169	1	0.958	3.43313911753989e-07
1	8	Dgkg	1.92739053437497e-11	0.938800990166206	1	0.625	3.575502180319e-07
1	8	Itpka	1.93741969097172e-11	0.967260084376254	0.964	0.417	3.59410726872163e-07
1	8	Nov	2.70815362137982e-11	1.10193211036397	0.995	0.458	5.0238957830217e-07
1	8	Tgfb2	3.73348727578832e-11	1.17270806339269	0.845	0.083	6.92599224531491e-07
1	8	Cadm1	4.15164377919424e-11	0.880761099964058	1	0.958	7.70171437478323e-07
1	8	Ddn	5.95582575554174e-11	0.741140677087846	0.973	0.542	1.10486523591055e-06
1	8	Trpc4	6.05360445583769e-11	0.569439079489958	0.818	0.042	1.12300416260245e-06
1	8	Ppp3ca	9.75841096173359e-11	0.895824363543153	0.995	0.917	1.8102828175112e-06
1	8	Pja2	1.31907775586269e-10	0.793103511114645	1	1	2.44702114490088e-06
1	8	Icam5	1.4870811704213e-10	0.730253835614257	1	0.833	2.75868427924855e-06
1	8	Pea15a	1.57895624537433e-10	0.834029166155701	1	0.958	2.92912173079391e-06
1	8	Tmsb4x	1.57895624537433e-10	0.742482943797573	1	1	2.92912173079391e-06
1	8	Mmd	1.81507063927676e-10	0.869053389463855	1	1	3.36713754292232e-06
1	8	Gpm6b	1.96311353648709e-10	0.814231246554982	0.995	0.667	3.6417719215372e-06
1	8	Galnt9	2.58405888412363e-10	0.89318510347653	0.973	0.708	4.79368763593775e-06
1	8	Prnp	2.59202015141055e-10	0.745643220000554	1	0.958	4.8084565828817e-06
1	8	Eno2	3.09408326467467e-10	0.57054973295829	1	1	5.73983386429798e-06
1	8	Rspo2	3.81937532656278e-10	0.621725311217344	0.9	0.167	7.08532316830661e-06
1	8	Rspo3	4.24279634671138e-10	0.810186854899514	0.959	0.417	7.87081150278428e-06
1	8	Nefm	6.04998147346619e-10	1.16720285298467	0.986	0.708	1.12233206314271e-05
1	8	Ccnd1	8.57025412491285e-10	0.87841986452856	0.75	0	1.58986784271258e-05
1	8	Galntl1	8.94482790940987e-10	0.847516646587632	0.986	0.5	1.65935502547462e-05
1	8	Sh3bp5	1.08560891891032e-09	0.679697195497395	0.9	0.292	2.01391310547054e-05
1	8	Mal2	1.33837509470168e-09	0.770133243724199	0.982	0.75	2.48281963818109e-05
1	8	Dgkb	1.66681438801848e-09	0.646552708965107	0.9	0.375	3.09210737121309e-05
1	8	Nptn	1.7455100020344e-09	0.710653851734384	1	0.917	3.23809560477401e-05
1	8	Sorcs3	2.34480604842524e-09	0.626925330147208	0.886	0.208	4.34984970043367e-05
1	8	Psd3	2.48935121205683e-09	0.774010999480015	0.995	0.667	4.61799543348663e-05
1	8	Mtap1a	2.56204902729588e-09	0.827101201694575	0.995	0.875	4.75285715053659e-05
1	8	Spink8	3.23189736559831e-09	1.00563915579261	0.823	0.125	5.99549280292143e-05
1	8	Mpped1	3.40218622140562e-09	0.844286156333098	0.995	0.417	6.31139565932956e-05
1	8	Cnksr2	6.97813514012762e-09	0.678514136906144	0.995	0.917	0.000129451384984507
1	8	Man1a	7.75513124391485e-09	0.488867122373783	0.7	0	0.000143865439705864
1	8	Dlk1	8.06771803101229e-09	0.94357559796775	0.745	0.125	0.000149664237193309
1	8	App	8.98763840397554e-09	0.513814059554452	1	1	0.00016672968003215
1	8	Syne1	1.05628152821937e-08	0.702434980319293	0.991	0.833	0.000195950786299976
1	8	Pepd	1.18925589355702e-08	0.767480311072116	0.941	0.542	0.000220618860813762
1	8	Ndst3	1.36367951483082e-08	0.49782343479846	0.727	0.083	0.000252976186796266
1	8	Mas1	1.53589696955209e-08	0.555809046373097	0.736	0.083	0.000284924246821608
1	8	Cnih3	1.65599835960079e-08	0.616175935486617	0.945	0.542	0.000307204255689543
1	8	Rnf112	1.78501572804029e-08	0.631460085423906	0.986	0.792	0.000331138267708753
1	8	Abi1	1.84448768293792e-08	0.648858703363796	0.955	0.5	0.000342170910061814
1	8	3110035E14Rik	2.13505878501639e-08	0.587292693444687	0.982	0.417	0.000396074755208391
1	8	Prkar1b	2.94388782340065e-08	0.544683777044221	1	0.958	0.000546120630119054
1	8	St6galnac5	3.35173274846511e-08	0.713292382573031	0.995	0.708	0.000621779942167763
1	8	Gria1	3.62533896827061e-08	0.579987197565192	1	0.917	0.000672536632003881
1	8	Cyp46a1	3.75266919937898e-08	0.636195965989212	1	0.833	0.000696157663176795
1	8	2810008M24Rik	4.30137949864351e-08	0.544159254994634	0.886	0.292	0.000797948910793357
1	8	Slitrk5	4.45410598560336e-08	0.657466886837215	0.991	0.667	0.00082628120138928
1	8	Elmo2	4.58127791176847e-08	0.555370820424348	0.859	0.333	0.000849872865412169
1	8	Ankrd33b	4.68576371148237e-08	0.561730248959563	0.727	0.125	0.000869256026117094
1	8	Mtfp1	4.69099219230367e-08	0.735972355426552	0.991	0.708	0.000870225961594255
1	8	Odz4	4.91691849300937e-08	0.658694585488005	0.959	0.667	0.000912137549638168
1	8	Lrrtm1	5.32413501710549e-08	0.620686496435354	0.964	0.417	0.000987680287023239
1	8	Ehd3	5.44339321277571e-08	0.620064531295579	0.964	0.583	0.00100980387490202
1	8	Fibcd1	5.82897225591466e-08	0.768851692999875	0.673	0.042	0.00108133264319473
1	8	Arpc2	7.43732294467122e-08	0.500220962787776	1	1	0.00137969777946596
1	8	Slitrk4	7.55918663687579e-08	0.541521976332255	0.805	0.208	0.00140230471300683
1	8	Chrm1	7.95963540906889e-08	0.585951755626634	0.959	0.542	0.00147659196473637
1	8	Gpm6a	8.37059536687507e-08	0.545664100947166	1	1	0.00155282914650899
1	8	Rasgrf1	8.51264098641154e-08	0.546782010125319	1	0.875	0.00157918002938921
1	8	Sv2b	1.31510412063157e-07	0.599130772561155	1	0.833	0.00243964965418363
1	8	Kctd4	1.56668266771522e-07	0.547327769728562	0.827	0.25	0.0029063530168785
1	8	Elovl4	1.673573685005e-07	0.484412982205037	0.923	0.375	0.00310464654305277
1	8	Alcam	1.68032544060563e-07	0.648421974867008	0.695	0.083	0.0031171717248675
1	8	Kcnab2	1.93944162881828e-07	0.489823581533202	0.964	0.5	0.00359785816562079
1	8	Arhgef26	1.99672351999196e-07	0.512759219777987	0.618	0	0.00370412180193708
1	8	Timp2	2.05189937437525e-07	0.62438341492947	0.991	0.75	0.00380647852940353
1	8	5730403B10Rik	2.19166006221014e-07	0.511071891576475	1	1	0.00406574858140604
1	8	Pde1a	2.22774320594077e-07	0.535864675876487	1	1	0.00413268642134073
1	8	Slc50a1	3.2321848634406e-07	0.661832740404505	0.914	0.542	0.00599602614016865
1	8	Pcdh9	3.28373065927147e-07	0.67288999828632	0.986	0.667	0.0060916487460145
1	8	Syn1	3.56312338260144e-07	0.498461973702681	1	0.917	0.00660995018706393
1	8	Pdha1	3.62012800218443e-07	0.587986321396315	1	0.75	0.00671569945685233
1	8	Hspa8	3.62082990198865e-07	0.489383358588331	1	1	0.00671700155117914
1	8	Faah	4.48651943514294e-07	0.542357108802322	0.986	0.625	0.00832294220413367
1	8	Sdcbp	4.97701698202008e-07	0.603350719009895	0.991	0.625	0.00923286420334546
1	8	Mast3	5.09364771960087e-07	0.562692794569422	0.895	0.375	0.00944922588463157
1	8	Rgs2	5.33447668600203e-07	0.581194101321857	0.877	0.375	0.00989598770020237
1	8	Tmem151a	5.56731493812128e-07	0.487276307796868	1	0.875	0.0103279259417088
1	8	Vamp1	6.21208548563087e-07	0.481049744209244	0.764	0.125	0.0115240397843938
1	8	Zeb2	6.65473478490232e-07	0.610538850346716	0.945	0.542	0.0123451984994723
1	8	Gabbr2	6.90553801827895e-07	0.486813769841848	0.964	0.583	0.0128104635777093
1	8	Cxcl12	7.5484398524903e-07	0.627778272500163	0.632	0.042	0.0140031107703547
1	8	Dtnbp1	7.55604058002325e-07	0.633201072979766	0.882	0.417	0.0140172108800011
1	8	Prkcb	8.63816590487532e-07	0.556871586030353	0.995	1	0.0160246615701342
1	8	Grin2a	8.66224551923316e-07	0.56632720333462	0.918	0.417	0.0160693316627294
1	8	Cpe	8.77360655270687e-07	0.504286780588216	1	1	0.0162759175159265
1	8	Tcf4	9.93303570172393e-07	0.526737143693165	0.991	0.958	0.0184267745302681
1	8	Dock9	1.25292393599014e-06	0.557579794965118	0.959	0.542	0.023242991936553
1	8	Epdr1	1.49318691785019e-06	0.530139894608088	0.918	0.5	0.0277001105130389
1	8	Fam70a	1.5766773220615e-06	0.574687582436653	0.609	0.083	0.0292489410015628
1	8	Dkk3	1.74862540014955e-06	0.945875705628298	0.773	0.25	0.0324387497981742
1	8	Ech1	1.87697591640076e-06	0.501929122002869	0.759	0.25	0.0348197802251505
1	8	Figf	1.8870108393805e-06	0.499013953125419	0.555	0	0.0350059380813477
1	8	Camkv	1.9460692510291e-06	0.484153372297313	1	0.917	0.0361015306758408
1	8	Nrip1	2.06775920031813e-06	0.531235155373928	0.709	0.208	0.0383590009251017
1	8	2900055J20Rik	2.19565582434832e-06	0.485735286566999	0.618	0.042	0.0407316111974856
1	8	Ifrd1	2.46581902755777e-06	0.480008866921163	0.786	0.375	0.0457434087802242
1	8	Eif3e	2.51115779701851e-06	0.53714270259905	0.986	0.833	0.0465844882924904
1	8	Ptn	2.53581312960953e-06	0.750991180442503	0.8	0.5	0.0470418693673864
1	8	Pcdh19	2.54978383664931e-06	0.579419581514758	0.705	0.167	0.0473010399536814
2	0	6330527O06Rik	2.89814819827213e-41	0.811957635639552	0.815	0.207	5.37635472261463e-37
2	0	Wnt7b	1.97320359564322e-33	0.721664892632978	0.848	0.28	3.66048999027773e-29
2	0	Nsf	7.097288689593e-33	0.498534950039674	0.993	1	1.3166180248064e-28
2	0	6030405A18Rik	4.9929403822582e-31	0.546277402612532	0.801	0.24	9.26240370312718e-27
2	0	Cpne7	5.90175827862573e-31	0.735256168778032	0.993	0.804	1.09483517826786e-26
2	0	Id2	2.8618114668776e-30	0.623940508588766	0.993	0.989	5.30894645220464e-26
2	0	Rspo3	3.24710156859969e-30	0.674256590045163	0.993	0.745	6.02369811990928e-26
2	0	Ak5	3.08296123088065e-29	0.618618058518816	0.993	0.807	5.71920137940669e-25
2	0	Cdh13	4.39204001823665e-29	0.765063098414599	0.974	0.775	8.14767343783082e-25
2	0	Mpped1	6.58470174892642e-26	0.638476230046629	1	0.862	1.22152802144334e-21
2	0	Cyp46a1	1.7072715107989e-25	0.504500231749846	1	0.978	3.16715937968303e-21
2	0	Lrp1b	3.45514785493956e-25	0.70303069448898	0.934	0.585	6.40964478569837e-21
2	0	Ap1s2	3.5617244394605e-25	0.698652087627425	0.887	0.473	6.60735500764317e-21
2	0	Sqstm1	1.54492307971736e-23	0.510088693488915	1	0.985	2.86598680518368e-19
2	0	Pcdh8	2.15577613324451e-23	0.535599824014181	0.828	0.396	3.9991803047819e-19
2	0	Pgrmc1	1.1672481190917e-22	0.517967081701774	1	0.96	2.16536198572702e-18
2	0	Plcxd3	2.66532538874111e-22	0.564977667799779	0.808	0.375	4.94444512865363e-18
2	0	Ube2e3	2.60484493772952e-21	0.540156158342324	0.954	0.775	4.83224784398203e-17
2	0	Ndrg1	2.58547247835132e-20	0.508932404421869	0.947	0.655	4.79630999458954e-16
2	0	Pcsk1n	1.42935343111029e-18	0.481586432963347	1	0.993	2.65159355005269e-14
2	0	Wdr6	1.66746507779136e-17	0.517867301441148	0.974	0.84	3.09331446581075e-13
2	0	Pcdh9	5.08280170791885e-17	0.496783799804564	0.801	0.404	9.42910544836026e-13
2	0	Calb1	9.76797733550976e-17	0.754081053997793	0.788	0.44	1.81205747551042e-12
2	0	Dcn	6.05387907050103e-16	0.935140314626656	0.715	0.367	1.12305510636865e-11
2	0	Lypd1	3.46467754200734e-14	0.554818517815683	0.821	0.531	6.42732330817782e-10
2	0	Tpbg	2.82697694011313e-13	0.483135144878739	0.848	0.604	5.24432492160387e-09
2	0	Gadd45g	3.06427068941661e-13	0.503100242856214	0.874	0.596	5.68452855593675e-09
2	1	Id2	2.75444828654348e-51	1.27028691005463	0.993	0.859	5.10977701636682e-47
2	1	Lrp1b	1.41915599302244e-50	1.04136793029458	0.934	0.195	2.63267628265593e-46
2	1	Slc35f1	1.56530769702513e-49	0.956542354441133	1	0.977	2.90380230875131e-45
2	1	Stmn1	1.9217473121241e-49	0.815879508451712	0.993	0.991	3.56503343872141e-45
2	1	Cpne8	1.28041616405835e-45	0.905696856659814	0.974	0.405	2.37530002594464e-41
2	1	Elmo1	3.40199000643553e-43	0.680826988928702	0.947	0.35	6.31103166093856e-39
2	1	Socs2	3.59569134911061e-43	0.884768529526539	0.954	0.45	6.6703670217351e-39
2	1	Pcdh10	4.07991627691777e-43	0.62589213932468	0.927	0.291	7.56865268531016e-39
2	1	Fstl5	1.06246971385222e-41	0.583376677758483	0.768	0.091	1.97098756616726e-37
2	1	Plcxd3	9.32998186159384e-39	0.829489661945521	0.808	0.159	1.73080493514427e-34
2	1	Hrh3	4.03647248024636e-38	0.637638419009545	0.96	0.459	7.48806009810502e-34
2	1	Cpne4	2.05179610509713e-37	0.482015437738159	0.828	0.191	3.80628695456569e-33
2	1	Kcnh7	7.90808569912247e-37	0.68990641711214	0.96	0.432	1.46702897804421e-32
2	1	Ndrg3	4.5417938374996e-35	0.530604188649843	1	0.995	8.42548174794551e-31
2	1	Bcl11b	4.14771858641961e-34	0.792803620491497	0.993	0.923	7.69443274966701e-30
2	1	Nrxn3	5.4700754473897e-34	0.728832203122542	0.974	0.514	1.01475369624526e-29
2	1	Lmo3	2.45840878575826e-33	0.643170586572139	0.993	0.7	4.56059413846015e-29
2	1	Gm3788	2.593139506387e-32	0.554059576144917	0.987	0.986	4.81053309829853e-28
2	1	Tpbg	1.46342974905565e-30	0.754335973428161	0.848	0.327	2.71480852747313e-26
2	1	Kctd8	2.59863543150398e-30	0.585461199744431	0.828	0.25	4.82072858898303e-26
2	1	2610017I09Rik	3.021857635666e-29	0.695173128208917	0.921	0.664	5.605848099924e-25
2	1	Fezf2	6.63171227000961e-29	0.530210782036074	1	0.927	1.23024894320948e-24
2	1	Plcxd2	1.02203149604959e-28	0.519916637347853	0.636	0.109	1.89597062832159e-24
2	1	Ptprt	2.22180468930766e-28	0.651452870838336	0.914	0.432	4.12166987913464e-24
2	1	Rab3c	5.49595095921993e-28	0.525434361499759	1	1	1.01955386244489e-23
2	1	Rprm	5.77256729020378e-28	0.541038089826795	0.96	0.545	1.0708689580057e-23
2	1	Dclk1	5.56160168199313e-26	0.547281566937036	1	1	1.03173272802654e-21
2	1	Arpp19	1.1633298731022e-25	0.524463130003918	1	0.932	2.15809324759188e-21
2	1	Marcksl1	1.79191243295919e-25	0.943057570226288	0.728	0.264	3.3241767543826e-21
2	1	Nrip3	4.38578176688606e-25	0.72120679844778	0.98	0.745	8.13606375575033e-21
2	1	Rgs4	1.8932956594536e-23	0.661123669202127	1	0.864	3.51225277785238e-19
2	1	F730043M19Rik	3.46510626181341e-23	0.536492266878865	0.927	0.586	6.42811862629005e-19
2	1	Cds1	6.09736411526537e-23	0.486674586303519	0.98	0.723	1.13112201702288e-18
2	1	Parm1	6.37922547033102e-22	0.540432360939752	1	0.945	1.18341011700111e-17
2	1	Cdh13	1.15329053954476e-21	0.642402684811222	0.974	0.795	2.13946927990948e-17
2	1	Negr1	1.2130652673581e-21	0.544560917762649	0.987	0.782	2.25035737747602e-17
2	1	Prdx6	1.71412720815954e-20	0.496825673246332	0.987	0.855	3.17987738385676e-16
2	1	Slc24a3	1.82777726560047e-19	0.534360173292989	0.987	0.877	3.39070960541544e-15
2	1	Stxbp5l	2.51021935878161e-19	0.544272283873688	0.954	0.682	4.65670793247576e-15
2	1	Pdlim1	2.77751772634425e-18	0.483085717667965	0.748	0.345	5.15257313414122e-14
2	1	Ap1s2	3.83113246041335e-17	0.568108384110811	0.887	0.541	7.10713382731281e-13
2	1	Pcdh8	3.08066179777101e-16	0.478016600886748	0.828	0.523	5.714935701045e-12
2	3	Ak5	2.96462160622996e-45	1.5285171793336	0.993	0.11	5.49966954171721e-41
2	3	Ndrg1	2.70048905006998e-44	1.09011784234331	0.947	0.025	5.00967723678481e-40
2	3	Socs2	2.07822879108855e-43	1.11889145202442	0.954	0.068	3.85532223034837e-39
2	3	Rprm	2.33018914676605e-43	0.89427484828834	0.96	0.059	4.3227338861657e-39
2	3	S100a10	3.43689204088271e-43	1.1970710162271	0.98	0.127	6.37577842504152e-39
2	3	Cpne7	1.98839726478058e-42	1.62028122236439	0.993	0.415	3.68867576589446e-38
2	3	Hs3st4	4.3817508354562e-42	0.724579695830254	0.907	0	8.12858597485481e-38
2	3	Cplx2	4.35656718716099e-41	1.22995707080253	1	0.898	8.08186778890235e-37
2	3	Snap25	7.47313104715256e-40	1.05723246480161	1	1	1.38634054055727e-35
2	3	Pgrmc1	1.2577757358326e-39	1.39021386480177	1	0.924	2.33329976754306e-35
2	3	Cadm1	1.5004195940169e-39	1.24600252648607	0.993	0.881	2.78342838886076e-35
2	3	Rspo3	1.97678630179776e-39	1.0947604187019	0.993	0.347	3.66713626846502e-35
2	3	Gm10123	2.17216670703604e-39	0.9999411836175	1	1	4.02958645822255e-35
2	3	Cdh13	1.94735419401265e-38	1.31285964145202	0.974	0.178	3.61253676531287e-34
2	3	Tagln3	5.26707660217748e-38	1.13856821698197	0.993	0.822	9.77095380469944e-34
2	3	Gm15459	6.42719552251314e-38	1.07436202997031	1	1	1.19230904138141e-33
2	3	Prkar1b	1.31289819851835e-37	0.974558319205108	1	1	2.4355574480714e-33
2	3	Gm9234	2.28100620670753e-37	0.486253129810949	0.947	0.322	4.23149461406314e-33
2	3	Tubb2a	2.46539427042512e-37	0.813980789069461	1	1	4.57355291106564e-33
2	3	Ywhaz	3.55065210117576e-37	0.860084838879623	1	1	6.58681471289115e-33
2	3	Ndrg3	4.43557216116016e-37	0.87506564345707	1	1	8.22842991616821e-33
2	3	Pcdh10	4.97562861780509e-37	0.698250244560744	0.927	0.178	9.23028864889021e-33
2	3	Wnt7b	6.14446639627803e-37	1.00907257246131	0.848	0.025	1.13985996117354e-32
2	3	Hspa8	7.80473786327191e-37	0.884655463251016	1	1	1.44785692101557e-32
2	3	Hpcal4	7.8994238746347e-37	0.978898779211637	0.993	0.644	1.46542212298348e-32
2	3	Kirrel3	7.94874374292078e-37	0.63703686355378	0.887	0.076	1.47457145174923e-32
2	3	Sqstm1	2.81910839158125e-36	1.05750162179521	1	0.983	5.22972797722239e-32
2	3	Arhgdib	6.05848834782739e-36	0.878313324086312	0.821	0.008	1.12391017340546e-31
2	3	Nov	1.44351801184933e-35	1.05240688579692	0.993	0.831	2.67787026378168e-31
2	3	Ubc	5.2852024070617e-35	0.981376871188651	1	1	9.80457898534015e-31
2	3	Gm3788	8.13315470168513e-35	0.729526490113639	0.987	1	1.50878152870961e-30
2	3	Tuba1a	8.29404330319931e-35	0.805734319736539	1	1	1.5386279731765e-30
2	3	Zwint	1.48997001567953e-34	0.870559682040706	0.993	1	2.7640433760871e-30
2	3	Map2k1	1.61480960987178e-34	1.00303527412907	0.993	0.771	2.99563330727314e-30
2	3	Gm10159	2.47066027642143e-34	0.582841974290881	0.98	0.754	4.5833218787894e-30
2	3	Nrn1	3.37957154118243e-34	0.814990218106512	0.927	0.254	6.26944316604753e-30
2	3	Actg1	3.5626797091001e-34	0.703052057590849	1	0.924	6.60912712835159e-30
2	3	Lrp1b	5.56115173886847e-34	0.994123115503381	0.934	0.169	1.03164925907749e-29
2	3	Eno2	7.0286458390813e-34	0.817546781311282	0.993	1	1.30388408960797e-29
2	3	Pcdh8	7.11661938616644e-34	0.839925762791303	0.828	0.051	1.32020406232774e-29
2	3	Mpped1	7.57157661080931e-34	1.05225649742385	1	0.924	1.40460317707124e-29
2	3	Pfn2	1.83836926498132e-33	0.87641866049292	1	1	3.41035882346684e-29
2	3	Hap1	2.41740816790641e-33	0.76206322140692	0.974	0.407	4.48453389228318e-29
2	3	Gpm6a	2.64460965477546e-33	0.941269929725629	1	0.975	4.90601537057395e-29
2	3	Camkv	3.26345812515109e-33	0.732950230421535	1	0.992	6.05404116796779e-29
2	3	Wdr6	3.96754719399114e-33	1.14078156756796	0.974	0.576	7.36019679957297e-29
2	3	Fkbp1a	4.02555096916359e-33	0.636736065934222	1	1	7.46779960289537e-29
2	3	Atp2b4	4.53456413305236e-33	0.681370015407594	0.894	0.127	8.41206992322543e-29
2	3	Tuba1b	6.00443619051437e-33	0.683947185962829	1	1	1.11388295770232e-28
2	3	Crtac1	1.05113383132775e-32	0.701558043787769	0.861	0.136	1.94995837049612e-28
2	3	Gap43	1.18863541545703e-32	0.797559728824165	1	1	2.20503755921433e-28
2	3	Megf11	1.44881006652742e-32	0.503636926145318	0.781	0.025	2.68768755441502e-28
2	3	Ankrd46	1.4744854150333e-32	0.853720377663163	1	0.678	2.73531789342828e-28
2	3	Calb1	2.81669027142976e-32	1.51199128911157	0.788	0.051	5.22524212252934e-28
2	3	Fstl5	3.30352753386644e-32	0.614588222682931	0.768	0.008	6.12837392807563e-28
2	3	Nsf	4.61337075391011e-32	0.733821261761748	0.993	1	8.55826408557864e-28
2	3	Negr1	7.37772166187004e-32	0.886981294999471	0.987	0.483	1.36864114549351e-27
2	3	Pitpnc1	8.17373476813103e-32	0.481818270950699	0.768	0.025	1.51630953683599e-27
2	3	Gm16869	9.32059917018047e-32	1.18888958136637	0.808	0.051	1.72906435206018e-27
2	3	Resp18	1.52636478491754e-31	1.10593272387393	0.967	0.415	2.83155931250052e-27
2	3	AL596130.1	2.93263854307818e-31	0.638549914160161	0.993	0.924	5.44033776126434e-27
2	3	Atp8a1	5.06785157030283e-31	0.615313083523348	0.881	0.136	9.40137144806879e-27
2	3	Slc25a22	6.55360856831038e-31	0.581754949876911	0.993	0.805	1.21575992550726e-26
2	3	6330403A02Rik	7.64425627454014e-31	0.652162550013501	0.954	0.169	1.41808598148994e-26
2	3	Atp6ap2	1.0100395655776e-30	0.767568988921925	0.993	0.958	1.87372439810301e-26
2	3	Ywhab	1.64163027390856e-30	0.758058528600188	1	1	3.04538832112776e-26
2	3	Sh3gl2	1.7368674194872e-30	0.851537547625994	0.987	0.805	3.2220627498907e-26
2	3	Pkm2	1.97042398845538e-30	0.521312511639832	1	1	3.65533354098358e-26
2	3	Arpc5	2.12652312442674e-30	0.821503448206217	0.993	0.907	3.94491304812405e-26
2	3	Gm10800	2.41792265083525e-30	0.588998559547334	0.808	0.059	4.48548830956447e-26
2	3	Itm2b	2.4522171982849e-30	0.484364994406596	1	1	4.54910812453831e-26
2	3	Ano3	2.51889066547146e-30	0.485307214589255	0.821	0.068	4.6727940735161e-26
2	3	Mmd2	2.86888600588553e-30	0.537912694830919	0.728	0.008	5.32207042951824e-26
2	3	Timp2	2.95003107436057e-30	0.873937023339124	0.987	0.644	5.47260264604629e-26
2	3	Rgnef	7.66453437583403e-30	0.75687125776792	0.921	0.288	1.42184777206097e-25
2	3	Nnat	9.41852972022219e-30	1.17931512655436	0.907	0.314	1.74723144839842e-25
2	3	Celf4	1.10254824474764e-29	0.696938659747951	1	0.992	2.04533724883135e-25
2	3	Eps15	2.18383500824089e-29	0.58222888404971	0.914	0.212	4.05123232378768e-25
2	3	Cyp46a1	2.85249706107332e-29	0.792779872767748	1	0.958	5.29166729799712e-25
2	3	Calm3	2.95747506102218e-29	0.562652676178778	1	1	5.48641198570225e-25
2	3	Atp6v1b2	8.45202922240504e-29	0.624278795677909	1	0.975	1.56793594104836e-24
2	3	Plcxd3	1.25311764113004e-28	0.87969426784134	0.808	0.127	2.32465853606035e-24
2	3	Lgi1	1.47644072360147e-28	0.624301547188174	0.96	0.415	2.7389451863531e-24
2	3	Eif4a2	1.83942085863104e-28	0.653997503784325	0.993	1	3.41230963484645e-24
2	3	Scn2a1	2.66143671889602e-28	0.651255402142016	1	1	4.93723125722401e-24
2	3	Marcksl1	3.59300428471179e-28	1.14005728563955	0.728	0.034	6.66538224856885e-24
2	3	Pnck	3.72984978968682e-28	0.901496075224735	0.934	0.364	6.91924434484803e-24
2	3	Erc2	4.64897022975805e-28	0.850638057206339	0.987	0.559	8.62430467322416e-24
2	3	Pls3	4.67305920016808e-28	0.695800308221844	0.98	0.449	8.66899212223181e-24
2	3	Fam163b	5.17453525246193e-28	0.6829034400296	0.921	0.314	9.59928034684212e-24
2	3	Gadd45g	5.47798812197687e-28	0.908287580382255	0.874	0.212	1.01622157650793e-23
2	3	Atp6v1a	5.75080727520711e-28	0.665337440150338	0.993	1	1.06683225762367e-23
2	3	Trim2	8.14433082660275e-28	0.748087768087126	1	0.949	1.51085481164308e-23
2	3	Snx10	1.17136534650892e-27	0.708438152525904	0.993	0.932	2.17299985430869e-23
2	3	Flot1	2.4879279567499e-27	0.760673590546927	0.993	0.941	4.61535515256674e-23
2	3	Napb	2.93503273962096e-27	0.673559313631138	1	0.992	5.44477923527085e-23
2	3	Nefl	3.14425083043048e-27	0.768039746569583	1	0.983	5.83289971553158e-23
2	3	Dcn	3.8177210497264e-27	2.02363367392696	0.715	0.059	7.08225431934745e-23
2	3	Pea15a	5.84808993803582e-27	0.88079909639252	0.987	0.831	1.08487916440503e-22
2	3	Ywhae	5.9346787989929e-27	0.556754836447257	1	1	1.10094226400117e-22
2	3	Atp6v1h	6.20673820899051e-27	0.667927572967046	0.993	0.898	1.15141200514983e-22
2	3	Slc6a15	6.76297433796353e-27	0.602941975079714	0.907	0.339	1.25459936943561e-22
2	3	Pcp4	8.62509667059281e-27	0.587555325672085	0.682	0.008	1.60004168336167e-22
2	3	Mctp1	1.60123128400521e-26	0.698928947048882	0.874	0.254	2.97044415495807e-22
2	3	Baiap2	1.89047135589228e-26	0.626454840262769	1	1	3.50701341231578e-22
2	3	Ap1s2	2.24610094981868e-26	0.931241391961195	0.887	0.305	4.16674187200863e-22
2	3	Tubb5	3.35964849553378e-26	0.624646883176608	1	1	6.23248392406472e-22
2	3	Ddn	3.74878787462254e-26	0.58768062548329	0.993	0.856	6.95437638621227e-22
2	3	Prnp	3.84478372554476e-26	0.504520928497985	1	1	7.13245828925808e-22
2	3	Cd200	4.43401165630409e-26	0.614284912347175	0.934	0.407	8.22553502360973e-22
2	3	2410002F23Rik	7.19050440584547e-26	0.664702051879481	0.94	0.593	1.33391047232839e-21
2	3	Chl1	8.20584670357624e-26	0.813571668772844	0.98	0.822	1.52226662198043e-21
2	3	Cyb5	9.0562830021201e-26	0.620717232882668	0.927	0.364	1.6800310597233e-21
2	3	Sqle	9.69352336454813e-26	0.584557645801902	0.795	0.169	1.79824551935732e-21
2	3	Maged1	1.39691869715345e-25	0.602440613013107	1	1	2.59142387508937e-21
2	3	Stx7	1.69621733551664e-25	0.700312817819624	0.987	0.788	3.14665277911692e-21
2	3	Vbp1	2.26063174920912e-25	0.763975377911917	0.967	0.712	4.19369795795784e-21
2	3	Eif4h	3.63524833363798e-25	0.637133034894995	0.987	0.847	6.74374918373182e-21
2	3	Icam5	3.96069670268783e-25	0.616452887607546	0.993	0.847	7.34748845315619e-21
2	3	Prdx6	4.38712361957021e-25	0.726990727164925	0.987	0.797	8.13855302666471e-21
2	3	Mtpn	4.59684795473638e-25	0.609938904688988	0.993	0.932	8.52761264083146e-21
2	3	Nptn	5.16899768280342e-25	0.679468169114301	1	0.992	9.58900760136862e-21
2	3	Tpbg	5.23094240874826e-25	0.801556171671772	0.848	0.271	9.7039212624689e-21
2	3	Serinc3	5.89928391930745e-25	0.546684070600251	0.967	0.576	1.09437615987072e-20
2	3	Gaa	6.15716710397646e-25	0.743404285208097	0.987	0.907	1.14221606945867e-20
2	3	Sypl	8.99656786325077e-25	0.495013032529195	0.801	0.161	1.66895330431165e-20
2	3	Ndn	1.09948827454359e-24	0.529735758775976	1	0.992	2.03966069810581e-20
2	3	Ptpre	1.70254992340516e-24	0.725730002511991	0.98	0.525	3.15840036290892e-20
2	3	Rab6a	1.79365578859082e-24	0.534334740952447	1	0.992	3.32741085341482e-20
2	3	Ptn	1.86660389307241e-24	0.639109302788743	0.974	0.619	3.46273688203863e-20
2	3	Dab1	3.52743790607304e-24	0.620191364319518	1	0.831	6.54375005955609e-20
2	3	Cdc42se2	4.76745135031057e-24	0.604626602579186	0.96	0.458	8.84409899996114e-20
2	3	Ralyl	6.76940414456183e-24	0.618162742339271	0.98	0.746	1.25579216285766e-19
2	3	Wdr1	1.09615060167716e-23	0.555375788300395	0.954	0.551	2.03346898117131e-19
2	3	Mff	1.15467800795349e-23	0.558703422520704	0.993	0.941	2.14204317255451e-19
2	3	Ap2a2	1.36975503266307e-23	0.53718576578161	0.94	0.5	2.54103256109327e-19
2	3	Arl1	1.67945575844956e-23	0.696553904381045	0.974	0.873	3.11555837749977e-19
2	3	Clip3	1.79898526470296e-23	0.645618153253217	0.987	0.873	3.33729756455047e-19
2	3	Schip1	3.43741684490891e-23	0.55791145805033	1	0.983	6.37675198899052e-19
2	3	Fxyd6	3.69710716237027e-23	0.528661054420638	0.609	0.008	6.8585034969131e-19
2	3	Serinc1	4.22159125884022e-23	0.545023236225636	1	1	7.83147394427449e-19
2	3	Gsta4	4.23190394745138e-23	0.860795420245134	0.861	0.39	7.85060501291706e-19
2	3	Zeb2	5.78937791691319e-23	0.577679900992135	0.821	0.229	1.07398749736657e-18
2	3	Ywhaq	7.67863794866284e-23	0.507054407326398	0.993	1	1.42446412585644e-18
2	3	Hnrnpk	9.10793668665327e-23	0.543139371518975	0.993	0.932	1.68961333474105e-18
2	3	Lrrc4c	2.00748530670647e-22	0.660639991006772	0.987	0.78	3.72408599247118e-18
2	3	Fbxl16	2.11510771427511e-22	0.55459151762948	0.993	0.932	3.92373632075176e-18
2	3	Amph	2.55281287448779e-22	0.570685035243614	0.98	0.619	4.73572316346229e-18
2	3	Igsf8	3.80468142806988e-22	0.605172526465892	0.993	0.915	7.05806451721243e-18
2	3	Arl8b	3.81379089733809e-22	0.574109803007269	0.993	0.949	7.0749634936519e-18
2	3	Fgf13	4.34439978359186e-22	0.485193588305203	0.907	0.339	8.05929603854126e-18
2	3	Dnaja2	5.06470277208448e-22	0.661014197776521	0.993	0.924	9.39553011249392e-18
2	3	Rab11a	6.0518481438111e-22	0.597369566333096	1	0.932	1.1226783491584e-17
2	3	1500003O03Rik	6.76803891691916e-22	0.601026141799743	0.993	0.703	1.25553889947767e-17
2	3	Ptges3	7.67731317128707e-22	0.587927218948068	0.98	0.958	1.42421836640547e-17
2	3	Plekhb2	1.00055414444434e-21	0.543038528865031	0.96	0.678	1.8561279933587e-17
2	3	Tfg	1.01422472577994e-21	0.561008498016123	0.954	0.695	1.88148828879437e-17
2	3	Akap5	1.06789192015218e-21	0.545454182059535	0.94	0.441	1.9810463010743e-17
2	3	Thra	1.52816253338512e-21	0.551147331436671	0.993	0.975	2.83489431568274e-17
2	3	Usp11	1.92537387198205e-21	0.514771943052424	0.914	0.347	3.5717610699139e-17
2	3	Syn1	4.57633267870024e-21	0.551879050440952	1	0.966	8.48955475225682e-17
2	3	Cnrip1	5.98643483192866e-21	0.585684318154645	0.993	0.822	1.11054352567109e-16
2	3	Tomm34	8.23992056701164e-21	0.532967991230538	0.967	0.686	1.52858766438633e-16
2	3	Capza2	9.64963710752671e-21	0.554454969203489	0.987	0.924	1.79010417981728e-16
2	3	Rpn2	9.79109007064336e-21	0.613490587807147	0.954	0.585	1.81634511900505e-16
2	3	Cpne8	1.02828308989059e-20	0.599450008326975	0.974	0.661	1.90756796005604e-16
2	3	Tspyl1	1.5987039669297e-20	0.584377244056981	0.987	0.915	2.96575572905128e-16
2	3	Syngr3	1.83386336750978e-20	0.528112054209366	0.993	1	3.4019999330674e-16
2	3	Rpn1	1.84562995459036e-20	0.573481030425863	0.98	0.771	3.42382812876059e-16
2	3	Rgs4	1.96001115247709e-20	0.711620611935696	1	0.873	3.63601668896025e-16
2	3	Sprn	2.90654561296198e-20	0.535745422906356	0.993	0.814	5.39193276660576e-16
2	3	Pcdh19	3.9231008714032e-20	0.549726777946465	0.927	0.475	7.27774442654008e-16
2	3	Smarcd1	4.2362525341329e-20	0.520156050559757	0.993	0.915	7.85867207606994e-16
2	3	Id2	5.73596468882369e-20	0.586280465176927	0.993	0.992	1.06407880942368e-15
2	3	Gmfb	6.71989105965248e-20	0.486264454514929	0.94	0.483	1.24660699047613e-15
2	3	Cnbp	8.69193410658476e-20	0.497173132207462	0.993	1	1.61244069611254e-15
2	3	Atp6v1c1	8.81918592929211e-20	0.497291264757441	1	0.983	1.63604718174298e-15
2	3	Gabra2	9.5546936653355e-20	0.650128551885097	0.967	0.729	1.77249122185639e-15
2	3	Ptk2b	1.24950280095533e-19	0.48474197130117	1	1	2.31795264605223e-15
2	3	Crmp1	1.41200324397269e-19	0.561737387278889	0.967	0.61	2.61940721789373e-15
2	3	Oxr1	1.45392603626996e-19	0.571356601490408	0.98	0.822	2.69717818988441e-15
2	3	Tsnax	1.46144697789288e-19	0.509372643216346	0.987	0.847	2.71113028868909e-15
2	3	Slc4a10	1.49349428899538e-19	0.550643724908546	0.993	0.839	2.77058125551532e-15
2	3	Necap1	1.49547498950019e-19	0.495295455347544	0.987	0.797	2.77425565302181e-15
2	3	Arf4	1.82690728494566e-19	0.505262812135191	0.967	0.805	3.38909570430269e-15
2	3	Itm2c	1.87274168557832e-19	0.579593053312784	1	1	3.47412310091635e-15
2	3	Itfg1	2.27101798252076e-19	0.534228877695282	0.96	0.61	4.21296545937426e-15
2	3	D3Bwg0562e	4.49172438291062e-19	0.538979716698274	1	0.975	8.33259790273749e-15
2	3	Lmo3	4.55374179090736e-19	0.503858929735598	0.993	0.822	8.44764639631225e-15
2	3	Rab18	5.29589474631566e-19	0.565564615837257	0.967	0.72	9.82441434389019e-15
2	3	Rab26	6.28291762788878e-19	0.620732244643624	0.96	0.576	1.16554404914965e-14
2	3	Srsf3	6.56559926808538e-19	0.541435497288135	0.987	0.839	1.21798432022252e-14
2	3	Tmem179	8.43027931020077e-19	0.579881136530316	0.987	0.873	1.56390111483534e-14
2	3	Rbbp7	8.60617240872968e-19	0.504995682794507	0.987	0.805	1.59653104354344e-14
2	3	Trim32	1.02436120863951e-18	0.549820380028759	0.967	0.644	1.90029247814715e-14
2	3	Cpe	1.1137698552423e-18	0.532291481256244	1	1	2.06615445846e-14
2	3	Stx12	1.4728313011119e-18	0.488280241153983	0.96	0.576	2.73224934669269e-14
2	3	Sc4mol	1.63121719798907e-18	0.583328974957976	0.841	0.407	3.02607102398953e-14
2	3	Gdi2	1.78886900828235e-18	0.541620148747019	0.98	0.847	3.31853089726458e-14
2	3	Ppp1r2	2.0939388962756e-18	0.53169474755888	0.993	0.873	3.88446604648087e-14
2	3	Ccnd1	2.14607153416496e-18	0.479817675443197	0.53	0.034	3.98117730302942e-14
2	3	Plcxd2	3.44915883633427e-18	0.509509698958675	0.636	0.119	6.3985345572837e-14
2	3	Mtfp1	3.664199814496e-18	0.56618585747251	0.987	0.856	6.79745707587153e-14
2	3	Cmpk1	3.8861008758345e-18	0.549222774066691	0.927	0.746	7.20910573476058e-14
2	3	Smarca2	6.22800501738239e-18	0.584367737490203	0.967	0.695	1.15535721077461e-13
2	3	Odz4	6.33060835501385e-18	0.53170978279147	0.987	0.831	1.17439115593862e-13
2	3	Hrh3	7.67579652499286e-18	0.477231521335949	0.96	0.627	1.42393701335143e-13
2	3	Rasal1	9.37351054120561e-18	0.512814549218508	0.954	0.763	1.73887994049905e-13
2	3	Cct8	9.89386613597051e-18	0.534635191346966	0.987	0.958	1.83541110688389e-13
2	3	B4galt6	1.23713173967094e-17	0.511227685772475	0.993	0.907	2.29500309026355e-13
2	3	Ube2d3	1.494379872103e-17	0.492656207285401	0.974	0.831	2.77222410073827e-13
2	3	Cacna2d1	1.78993524508396e-17	0.48440616863177	0.967	0.559	3.32050887315526e-13
2	3	Scd2	1.79643974697262e-17	0.530403252141907	0.993	0.805	3.33257537460891e-13
2	3	Chga	2.63972982337114e-17	0.525985873055403	0.987	0.949	4.89696279533581e-13
2	3	Tmem50b	4.25263276405698e-17	0.561217174870242	0.96	0.712	7.8890590406021e-13
2	3	Agpat4	4.55927474223557e-17	0.493819066730591	0.934	0.576	8.4579105743212e-13
2	3	Ube2e3	5.00664887513298e-17	0.58886628444788	0.954	0.703	9.28783432825919e-13
2	3	Rrp7a	6.054017431701e-17	0.490625776556075	0.974	0.847	1.12308077375485e-12
2	3	Nckap1	6.7325820427602e-17	0.510504780546188	0.993	0.975	1.24896129475244e-12
2	3	Cnih3	1.25058326222823e-16	0.524937604972238	0.98	0.763	2.31995700975959e-12
2	3	Pcsk1n	2.09380073148828e-16	0.542131493207505	1	1	3.8842097369839e-12
2	3	Sdcbp	2.39068526917888e-16	0.490165790162658	0.98	0.839	4.43496024285375e-12
2	3	Olfm1	2.68703761699178e-16	0.525828146727612	0.993	0.966	4.98472348328144e-12
2	3	5730403B10Rik	3.41841266749237e-16	0.480984514919207	0.993	0.924	6.3414973394651e-12
2	3	Fdft1	3.69820278940924e-16	0.516559499706036	0.967	0.847	6.86053599463308e-12
2	3	Chrm1	4.43092551862827e-16	0.491812416122125	0.954	0.78	8.2198099296073e-12
2	3	Cct4	5.23513939434015e-16	0.492969006465057	0.96	0.788	9.7117070904404e-12
2	3	Nefm	1.99302179829438e-15	0.541995238273418	1	0.983	3.6972547380159e-11
2	3	B3galnt1	3.38803273107788e-15	0.482994537453738	0.881	0.525	6.28513951942258e-11
2	3	Itpka	9.69350964022112e-15	0.487465968613497	0.993	0.898	1.79824297335742e-10
2	3	Ptprn	1.27771439550442e-14	0.485203591567926	1	0.992	2.37028797510024e-10
2	3	Impact	1.37610235253889e-13	0.57690848014206	0.98	0.949	2.55280747419489e-09
2	3	Pnmal2	4.26467399508409e-13	0.518879178136527	0.987	0.975	7.91139672828049e-09
2	3	Slc24a3	2.04264872873114e-12	0.486077159568266	0.987	0.864	3.78931765666913e-08
2	3	Fos	8.1246482961905e-07	0.495103591301814	0.45	0.195	0.015072035054263
2	4	Cdh13	2.33691782095921e-40	1.55000397459816	0.974	0.031	4.33521624966143e-36
2	4	Slc35f1	8.72897277371112e-40	1.44406054090391	1	0.765	1.61931173925115e-35
2	4	Cplx2	3.65095798287118e-39	1.38630635909949	1	0.847	6.77289215402432e-35
2	4	Fezf2	7.24084336837507e-38	1.17829107156418	1	0.429	1.34324885326726e-33
2	4	Id2	3.49827258586628e-37	1.52115638574293	0.993	0.694	6.48964547404054e-33
2	4	Nefm	1.96589936258496e-34	1.39254361928778	1	0.918	3.64693990753137e-30
2	4	Ptprt	3.07365451679435e-34	0.932671433174027	0.914	0.102	5.70193649410519e-30
2	4	Pcdh10	2.94223190545737e-33	0.693394298955822	0.927	0.112	5.45813440781396e-29
2	4	Gabra1	1.90336483597424e-32	1.0627206768267	1	0.622	3.53093210721581e-28
2	4	Parm1	3.14251684902808e-32	1.08905528608556	1	0.806	5.829683006632e-28
2	4	Kcnh7	3.2989662067494e-32	0.837508395702564	0.96	0.224	6.11991221014081e-28
2	4	Cpne4	4.35819376355595e-31	0.553120395707675	0.828	0.031	8.08488525077264e-27
2	4	Ptn	7.7368121012898e-31	0.779950606616777	0.974	0.245	1.43525601291027e-26
2	4	Rph3a	1.08458058784121e-30	0.61452913101253	0.861	0.061	2.01200544850422e-26
2	4	Pgm2l1	2.65532007371581e-30	1.0054643559517	1	0.908	4.92588426875019e-26
2	4	Gabrb2	3.39179172166023e-30	0.945700857783241	1	0.52	6.2921128228519e-26
2	4	Zfp238	7.08139020697728e-30	0.701678686562713	0.96	0.296	1.31366869729635e-25
2	4	Cadm1	2.46742889890032e-28	0.7858518953713	0.993	0.98	4.57732735034998e-24
2	4	Mfsd4	2.49202674312194e-28	0.842112295764007	0.993	0.653	4.62295881116551e-24
2	4	Ckb	5.71005060627402e-28	0.520627392773	1	1	1.05927148796989e-23
2	4	Sox8	1.22454621089715e-27	0.493691918954305	0.781	0.041	2.2716556758353e-23
2	4	2610017I09Rik	3.10479264834112e-27	0.822127552556103	0.921	0.306	5.75970084193762e-23
2	4	Kctd8	3.31126251648666e-27	0.72228179759885	0.828	0.102	6.1427230943344e-23
2	4	Akap5	3.7526855758572e-27	0.671767992585793	0.94	0.276	6.96160701177269e-23
2	4	Fras1	4.19277978445838e-27	0.676615586364833	0.934	0.245	7.77802577814873e-23
2	4	Nov	5.53769964346628e-27	0.900805236471606	0.993	0.735	1.02729866085943e-22
2	4	Lrrc4c	9.10847263563308e-27	0.815819895448027	0.987	0.592	1.68971275863629e-22
2	4	Sec14l1	2.6748427232468e-26	0.761593392324406	0.993	0.714	4.96210073589514e-22
2	4	Cacna1h	2.77011720443417e-26	0.490389164660303	0.954	0.459	5.13884442594584e-22
2	4	Cit	2.89614472329496e-26	0.517892291562741	0.781	0.092	5.37263807618448e-22
2	4	F730043M19Rik	3.10743215559567e-26	0.748459241673381	0.927	0.296	5.76459739184552e-22
2	4	Serpine2	3.15274392225726e-26	0.528198759738597	0.841	0.133	5.84865525017944e-22
2	4	Ndrg1	5.3836079212404e-26	0.834072451040722	0.947	0.357	9.98713105469307e-22
2	4	Cdh22	5.98814355866679e-26	0.510595572772933	0.821	0.082	1.11086051156828e-21
2	4	Crim1	8.58555142599678e-26	0.595138306779992	0.934	0.296	1.59270564503666e-21
2	4	Bhlhe40	1.717487629692e-25	0.685435782610897	0.947	0.429	3.18611130184162e-21
2	4	Slc4a10	9.82194400600162e-25	0.706414301781637	0.993	0.796	1.82206883255336e-20
2	4	Elmo1	1.67525837452509e-24	0.620339294107608	0.947	0.316	3.1077718105815e-20
2	4	Dclk1	3.32514503750316e-24	0.737021224142128	1	0.99	6.16847655907211e-20
2	4	Adcy1	3.56841528330975e-24	0.778460757987635	0.954	0.398	6.61976719206792e-20
2	4	2310042E22Rik	3.70502666304304e-24	0.516870225713556	0.689	0.01	6.87319496261114e-20
2	4	Mchr1	3.80118490483085e-24	0.548292854124229	0.874	0.194	7.05157811695171e-20
2	4	Cds1	5.8918463156821e-24	0.627706481267562	0.98	0.398	1.09299641002219e-19
2	4	Ctbp2	6.8235847807367e-24	0.59537460228216	0.987	0.449	1.26584321267447e-19
2	4	Galntl4	8.69016581504978e-23	0.530148951324157	0.881	0.265	1.61211266034988e-18
2	4	Syne1	9.39208267081888e-23	0.610824023940955	1	0.959	1.74232525626361e-18
2	4	Tspan13	1.12292629959637e-22	0.495316947703417	1	1	2.08314057838123e-18
2	4	Dnm3	8.49874162327115e-22	0.593138097042207	0.96	0.418	1.57660155853303e-17
2	4	Ndst3	1.14463456205929e-21	0.490051076211603	0.848	0.194	2.12341157607619e-17
2	4	Ina	1.38929394112032e-21	0.667150637282626	1	0.918	2.5772791901723e-17
2	4	Rprm	5.46825349906777e-21	0.560688060685363	0.96	0.449	1.01441570661206e-16
2	4	Hist1h2bc	5.97239219431456e-21	0.483216782273474	0.695	0.092	1.10793847596729e-16
2	4	Dab1	6.41104256573169e-21	0.600711869328576	1	0.755	1.18931250636888e-16
2	4	Kirrel3	1.83976253402658e-20	0.494092359762886	0.887	0.316	3.41294347687271e-16
2	4	S100a10	2.20737875172377e-20	0.674372381829857	0.98	0.612	4.09490832232276e-16
2	4	Nrxn3	3.92696781876475e-20	0.660666956606632	0.974	0.561	7.28491800059048e-16
2	4	Calb1	7.04088947225003e-20	1.20734164390798	0.788	0.214	1.3061554059971e-15
2	4	Cpne8	8.63051025494676e-20	0.642720215041586	0.974	0.582	1.60104595739517e-15
2	4	Pcsk2	1.75101345567358e-19	0.632783250980447	1	0.908	3.24830506162006e-15
2	4	Ap1s1	2.00099816429824e-19	0.536453013796946	1	1	3.71205169458966e-15
2	4	Wnt7b	2.97945814146053e-19	0.7441025896948	0.848	0.296	5.52719279822344e-15
2	4	1700019D03Rik	5.43137666937531e-19	0.569943487416976	0.848	0.224	1.00757468593581e-14
2	4	Ppp3ca	5.59715874879982e-19	0.482302691930852	1	0.99	1.03832891948985e-14
2	4	Cadps2	1.39534327628631e-18	0.692516478789448	0.954	0.673	2.58850131183874e-14
2	4	Ptk2b	2.45695061309139e-18	0.533689522941609	1	0.99	4.55788908234585e-14
2	4	Enc1	1.16485106873559e-17	0.584194871442826	1	0.867	2.1609152176114e-13
2	4	Arhgdib	1.20475716231101e-17	0.589357835211011	0.821	0.245	2.23494501180315e-13
2	4	Gmpr	1.36610550772764e-17	0.576559088779646	0.987	0.776	2.53426232738554e-13
2	4	Ngef	2.50713046420071e-17	0.535390415476426	0.934	0.49	4.65097772413874e-13
2	4	Syt4	3.98035732589008e-17	0.477923959350897	1	1	7.38396087525869e-13
2	4	Rgs4	6.76079451095476e-17	0.675943674711061	1	0.786	1.25419498972722e-12
2	4	Ppfia2	6.91045668787579e-17	0.578036388348519	0.993	0.735	1.28195882016784e-12
2	4	Tpbg	1.28415032284896e-16	0.691626594789417	0.848	0.357	2.3822272639171e-12
2	4	Usp2	2.06006610345408e-16	0.489214758678329	0.927	0.449	3.82162862851767e-12
2	4	Stxbp5l	2.71480323454882e-16	0.617586388445955	0.954	0.571	5.03623148041152e-12
2	4	Arpp19	3.66985377885433e-16	0.485556065000914	1	0.898	6.80794574515266e-12
2	4	Sparcl1	4.73161558722768e-16	0.647058753344201	1	0.929	8.77762007586607e-12
2	4	Akap9	6.15727517361449e-16	0.598470131314496	0.974	0.582	1.14223611745722e-11
2	4	Tmem91	1.09760900265246e-15	0.490471264358493	0.96	0.582	2.03617446082057e-11
2	4	Slc24a3	2.508783225635e-15	0.576973165180469	0.987	0.765	4.65404376187548e-11
2	4	Plcxd2	2.66636305970083e-15	0.50588065129439	0.636	0.143	4.94637011205102e-11
2	4	Nefl	2.74495026046638e-15	0.557857937136777	1	0.99	5.09215722819119e-11
2	4	Pdlim1	2.9590867820382e-15	0.523314685183024	0.748	0.235	5.48940188935907e-11
2	4	Fndc4	4.99092062846815e-15	0.577764504278556	0.98	0.786	9.25865685787127e-11
2	4	Nt5dc3	6.40024267922204e-15	0.558110000343091	0.94	0.724	1.18730901942248e-10
2	4	Cttnbp2	9.77688298198064e-15	0.529411510930648	1	0.878	1.81370956198723e-10
2	4	Crocc	1.85208305531894e-14	0.513179894240609	0.967	0.786	3.43579927592217e-10
2	4	Slc4a8	2.10709524872483e-14	0.481623873928438	0.94	0.582	3.90887239590943e-10
2	4	Itpka	2.16662780125606e-13	0.508253853991901	0.993	0.816	4.01931123411012e-09
2	4	6330527O06Rik	2.22850928380389e-13	0.602319580361174	0.815	0.418	4.13410757238459e-09
2	4	Mctp1	4.91284294514761e-13	0.487465106860342	0.874	0.571	9.11381494754332e-09
2	4	Lrp1b	1.63867613356584e-09	0.53708355954791	0.934	0.745	3.03990809537799e-05
2	5	Nrgn	7.19258081238262e-38	1.36693482077913	1	0.978	1.3342956665051e-33
2	5	Fezf2	5.32537469833989e-37	1.28867452763791	1	0.303	9.87910260289032e-33
2	5	Cpne8	4.32745994162432e-36	1.15094006068246	0.974	0.135	8.02787093770727e-32
2	5	Tspan13	5.24090871108862e-35	0.94557549863124	1	0.989	9.72240974994051e-31
2	5	Lmo3	1.07509661077341e-34	0.992131170060298	0.993	0.371	1.99441172264575e-30
2	5	Lrp1b	2.6202541106137e-34	1.14409962083329	0.934	0.067	4.86083340059948e-30
2	5	Kcnh7	1.01958629431473e-33	0.914007876366479	0.96	0.202	1.89143453458325e-29
2	5	Parm1	1.59974643563221e-33	1.27878554296536	1	0.573	2.96768961274132e-29
2	5	Atp1b1	2.0900957003025e-33	0.564918606119307	1	1	3.87733653363118e-29
2	5	Rab3c	5.81605919480982e-33	1.03614146954025	1	0.989	1.07893714122917e-28
2	5	Sulf2	5.87425832141336e-33	0.69876141681199	0.914	0.067	1.08973366120539e-28
2	5	Rprm	1.2917187699362e-32	0.83742867032367	0.96	0.169	2.39626749010865e-28
2	5	Gpr123	1.75374363601115e-32	1.32864443073125	0.987	0.404	3.25336981916428e-28
2	5	Lmo4	2.11003894319781e-32	0.973781361363817	1	0.472	3.91433324352625e-28
2	5	Hs3st4	3.00509794890511e-32	0.702560035011623	0.907	0.056	5.57475720501387e-28
2	5	Tmem91	1.1299615306289e-31	0.942705451195274	0.96	0.258	2.09619163546968e-27
2	5	Hrh3	2.07652214531846e-31	0.77540172818099	0.96	0.247	3.85215623178028e-27
2	5	Tpbg	6.64379092498083e-30	0.950123926283707	0.848	0.056	1.23248965449319e-25
2	5	Kcnf1	6.82745870958949e-30	0.836537123961548	0.927	0.191	1.26656186521595e-25
2	5	Nrxn3	1.47773907488088e-29	0.935540491973087	0.974	0.292	2.74135375781153e-25
2	5	Slc24a3	4.55198816346252e-29	0.999774981525615	0.987	0.596	8.44439324203932e-25
2	5	Ap1s2	1.03673594037921e-28	1.09546889446074	0.887	0.157	1.92324884299746e-24
2	5	Rgs4	1.7827295569048e-28	1.08872902996081	1	0.551	3.3071416010141e-24
2	5	Socs2	2.58040779387316e-28	0.925591454976504	0.954	0.371	4.7869144984141e-24
2	5	Syt4	6.88755736331023e-28	0.816663563439706	1	0.933	1.27771076646768e-23
2	5	Nefm	8.70579639255291e-28	1.06245313966518	1	0.966	1.61501228878249e-23
2	5	Kctd8	1.29767425630285e-27	0.73322164400515	0.828	0.034	2.40731551286741e-23
2	5	Arhgdib	1.53075518296814e-27	0.86349720510763	0.821	0.067	2.8397039399242e-23
2	5	Rit2	7.17200378652968e-27	0.947246805710412	0.993	0.843	1.33047842243912e-22
2	5	Ckmt1	1.12567582296297e-26	0.699476019695008	1	1	2.08824121917861e-22
2	5	Serpine2	4.13593428633603e-26	0.559844889343249	0.841	0.124	7.67257169458197e-22
2	5	Dnm3	5.29299880561834e-26	0.702915878798771	0.96	0.315	9.81904208430258e-22
2	5	Cadps2	1.57291566648086e-25	0.92639635304022	0.954	0.472	2.91791585288864e-21
2	5	Plcxd3	1.70871849550962e-25	0.929767556964288	0.808	0.112	3.1698436810199e-21
2	5	Ndrg3	7.48865933387055e-25	0.669451576605637	1	1	1.38922119302633e-20
2	5	Id2	1.35845607407181e-24	0.919478322409239	0.993	0.91	2.52007186301061e-20
2	5	Fras1	1.76545309950278e-24	0.653833627591257	0.934	0.382	3.2750920448876e-20
2	5	Ndrg1	1.8723751188732e-24	0.822455873844822	0.947	0.337	3.47344308302167e-20
2	5	Fam5c	1.43699223299185e-23	0.514537699442307	0.755	0.067	2.66576429142318e-19
2	5	Mfsd4	1.78359835074334e-23	0.70535277698284	0.993	0.742	3.30875330046397e-19
2	5	Elmo1	3.42031723120803e-23	0.625794668583435	0.947	0.36	6.34503049561402e-19
2	5	Ptprt	1.32226921102288e-22	0.746996448879313	0.914	0.292	2.45294161336854e-18
2	5	Dclk1	1.34328979808025e-22	0.714746687792071	1	0.955	2.49193690441866e-18
2	5	2310042E22Rik	1.64420558474389e-22	0.517965082191684	0.689	0.011	3.05016578025839e-18
2	5	Slc35f1	1.89105388258033e-22	0.625539667986371	1	1	3.50809405757477e-18
2	5	Cds1	2.21067712585533e-22	0.627125250889944	0.98	0.494	4.10102713617423e-18
2	5	Rap1gds1	3.16863531607504e-22	0.575738993888762	0.993	0.719	5.87813537485081e-18
2	5	Atp6ap2	3.69712860313453e-22	0.631147611173061	0.993	0.966	6.85854327167487e-18
2	5	Pcdh10	1.29970229584686e-21	0.543648926431404	0.927	0.348	2.41107772902551e-17
2	5	Trpc4	1.7302861302813e-21	0.537139767245773	0.954	0.416	3.20985380028484e-17
2	5	Fstl5	1.97763563426909e-21	0.547255868706673	0.768	0.09	3.66871186513259e-17
2	5	Foxp1	5.06154670688338e-21	0.626058957596352	0.96	0.528	9.38967529593935e-17
2	5	1700019D03Rik	1.34976864623416e-20	0.625918951030839	0.848	0.213	2.50395581562898e-16
2	5	Mchr1	2.86313987369673e-20	0.529509373493664	0.874	0.292	5.31141077969481e-16
2	5	Mctp1	3.65120940732319e-20	0.670416047522613	0.874	0.371	6.77335857152526e-16
2	5	Gm3788	4.81406530038368e-20	0.533046631790845	0.987	0.989	8.93057253874176e-16
2	5	Stmn1	1.1194906915362e-19	0.513888174259705	0.993	0.989	2.07676718186881e-15
2	5	Negr1	5.05303573036426e-19	0.664582521916333	0.987	0.607	9.37388658339874e-15
2	5	Resp18	7.87683708126109e-19	0.785064822221764	0.967	0.584	1.46123204694474e-14
2	5	2610017I09Rik	8.99162016526193e-19	0.697248120486374	0.921	0.64	1.66803545685774e-14
2	5	Sez6	9.92340335081557e-19	0.595950381129834	0.987	0.865	1.8408905556098e-14
2	5	Pcp4	1.01800332387424e-18	0.652813645175262	0.682	0.124	1.8884979661191e-14
2	5	Snap25	1.38626781449971e-18	0.490603108036968	1	1	2.57166542267841e-14
2	5	Pfn2	1.85451886479353e-18	0.542359010406616	1	1	3.44031794607848e-14
2	5	Diras2	3.01735676329593e-18	0.547885262335288	0.96	0.472	5.59749853159029e-14
2	5	Crym	8.71643354142715e-18	0.687962455190854	0.993	0.944	1.61698558627015e-13
2	5	Galnt9	1.90134501635247e-17	0.64180231940613	0.967	0.685	3.52718513983547e-13
2	5	Fam163b	3.27585347130146e-17	0.566190855981715	0.921	0.427	6.07703577461133e-13
2	5	Efhd2	6.23009716208548e-17	0.569911452621674	0.907	0.36	1.15574532453848e-12
2	5	Chl1	7.13679242081693e-17	0.661948279727764	0.98	0.742	1.32394636198575e-12
2	5	Plcxd2	1.95173699535131e-16	0.50219634132207	0.636	0.067	3.62066730007621e-12
2	5	Pgm2l1	2.01688262170082e-16	0.60563363721083	1	0.966	3.74151895151719e-12
2	5	Ociad2	2.03219708790986e-16	0.530826006357428	0.993	0.944	3.76992881778157e-12
2	5	Nov	2.91475097416865e-16	0.507444768965303	0.993	0.978	5.40715453218027e-12
2	5	Timp2	3.05049883209356e-16	0.545992551463161	0.987	0.91	5.65898038341677e-12
2	5	Fxyd7	3.38834179778497e-16	0.546736455424852	0.98	0.685	6.2857128690709e-12
2	5	Gm15459	3.64383706268835e-16	0.487319478140362	1	0.989	6.75968213499315e-12
2	5	Ralyl	3.93388520627672e-16	0.523245190275822	0.98	0.742	7.29775044616394e-12
2	5	Pgrmc1	1.18998572531307e-15	0.511160405095532	1	0.989	2.20754251902828e-11
2	5	Ldb2	1.78407061145439e-15	0.574554417028773	0.987	0.685	3.30962939130903e-11
2	5	Stx7	2.54924337594936e-15	0.546741124571936	0.987	0.809	4.72910138672365e-11
2	5	Bcl11b	5.16953607364777e-15	0.593831509272613	0.993	0.933	9.59000637022397e-11
2	5	Sorl1	7.92813491560254e-15	0.564986298645191	0.987	0.809	1.47074830819343e-10
2	5	Prdx6	9.73132391152618e-15	0.543625971763336	0.987	0.854	1.80525789882722e-10
2	5	S100a10	1.00403974005538e-14	0.570783133247567	0.98	0.697	1.86259412177673e-10
2	5	F730043M19Rik	2.14843523999968e-14	0.525262414960483	0.927	0.427	3.98556221372341e-10
2	5	Stxbp5l	1.07997571132843e-13	0.562259009512074	0.954	0.584	2.00346294208538e-09
2	5	Slc4a10	1.11546387120947e-13	0.491377602137971	0.993	0.888	2.0692970274807e-09
2	5	Nrsn2	3.02059222433349e-13	0.494894273762581	1	0.899	5.60350063536105e-09
2	5	Nrip3	3.54419542419495e-13	0.65022908386303	0.98	0.742	6.57483693142405e-09
2	5	Fndc4	2.348232317814e-12	0.495905884098209	0.98	0.82	4.35620577277674e-08
2	5	Marcksl1	3.26416971517868e-12	0.718708863651555	0.728	0.27	6.05536123862796e-08
2	5	Nrsn1	2.00459580961176e-10	0.481030037145569	0.947	0.64	3.71872568641078e-06
2	5	Wdr6	1.73591402229577e-09	0.479408653986619	0.974	0.82	3.22029410276089e-05
2	6	Id2	1.62963728678669e-30	1.73912352320933	0.993	0.478	3.02314013071798e-26
2	6	Cdh13	4.72909120761319e-29	1.46347354328198	0.974	0.224	8.77293709924322e-25
2	6	Fezf2	1.18537230349971e-27	0.976352072200889	1	0.716	2.19898416022231e-23
2	6	Nefm	3.87419422377576e-27	1.3667430524226	1	0.955	7.18701770452641e-23
2	6	Syt4	1.55456249245786e-24	0.837898778146515	1	1	2.88386887975857e-20
2	6	Ckmt1	2.69702743241709e-24	0.699190028757329	1	1	5.00325558987694e-20
2	6	Fxyd7	3.75443690284257e-23	0.838596786464331	0.98	0.552	6.96485589846325e-19
2	6	Chchd10	1.02626587840759e-22	0.685597005838523	1	1	1.90382583103391e-18
2	6	Kctd8	1.27273892068059e-22	0.759874377855376	0.828	0.075	2.36105797175457e-18
2	6	Pcdh10	1.32124010064172e-22	0.6459053349316	0.927	0.224	2.45103251070045e-18
2	6	Gm3788	1.86402119668579e-22	0.756605312615605	0.987	0.94	3.45794572197182e-18
2	6	Rit2	5.56914046498739e-22	0.877720899401141	0.993	0.94	1.03313124765981e-17
2	6	Elmo1	6.36204786709569e-22	0.679756021021564	0.947	0.343	1.18022349982492e-17
2	6	Kcnf1	7.64167644296206e-22	0.768515816509445	0.927	0.313	1.41760739693389e-17
2	6	Nap1l5	3.21062464873203e-21	0.769617035031702	1	0.94	5.9560297858628e-17
2	6	Dusp26	4.76577759340534e-21	0.686740951951261	0.861	0.149	8.84099401352625e-17
2	6	Ldhb	5.46901590619047e-21	0.594553409958856	1	1	1.01455714075739e-16
2	6	Galnt14	5.49536841627125e-21	0.616106834625242	0.781	0.06	1.01944579490248e-16
2	6	Rph3a	6.55448304974579e-21	0.586315312413826	0.861	0.179	1.21592215055834e-16
2	6	Zwint	1.15652866261451e-20	0.742835225748389	0.993	1	2.14547632201618e-16
2	6	Stmn1	2.30185041199978e-20	0.601637297799172	0.993	0.985	4.27016269930079e-16
2	6	Hs3st4	4.78377348015573e-20	0.56952006124605	0.907	0.164	8.87437818303689e-16
2	6	Snap25	4.09743442940961e-19	0.547504345360606	1	1	7.60115060999777e-15
2	6	Cds1	4.63540319310123e-19	0.625782243838838	0.98	0.507	8.59913646352209e-15
2	6	Mctp1	1.18249008966177e-18	0.725132129156497	0.874	0.358	2.19363736533155e-14
2	6	Lypd1	1.45251060780911e-18	1.02442828235728	0.821	0.179	2.69455242854667e-14
2	6	Slc35f1	1.65842421022433e-18	0.676845946954377	1	0.97	3.07654275238715e-14
2	6	Tmem91	2.75443050895994e-18	0.704192551700513	0.96	0.448	5.10974403717158e-14
2	6	Pdlim1	2.81287818821242e-18	0.643613057967246	0.748	0.075	5.21817032695286e-14
2	6	Eno2	3.27292712266434e-18	0.524853173552598	0.993	1	6.07160710525461e-14
2	6	Sulf2	4.01158487050834e-18	0.550187099476241	0.914	0.284	7.44189109328003e-14
2	6	Atp6ap2	6.040800901334e-18	0.603676560259317	0.993	0.97	1.12062897520647e-13
2	6	Kcnh7	1.55293670698477e-17	0.634354866768057	0.96	0.493	2.88085288512744e-13
2	6	Slc4a10	2.43878441756982e-17	0.634682115140925	0.993	0.836	4.52418897303378e-13
2	6	Arhgdib	8.57156880253148e-17	0.742315308799336	0.821	0.239	1.59011172855762e-12
2	6	Cplx1	1.61377890660316e-16	0.70524374082489	1	0.97	2.99372124963952e-12
2	6	Ptprt	1.79305422262968e-16	0.685903454080541	0.914	0.418	3.32629488840032e-12
2	6	Fras1	1.90408784619772e-16	0.558311105636729	0.934	0.328	3.53227336348139e-12
2	6	Tpbg	2.00989468340183e-16	0.786604071401392	0.848	0.269	3.72855562717874e-12
2	6	Efhd2	3.9514444165426e-16	0.635837801038251	0.907	0.493	7.33032453712818e-12
2	6	Chst8	6.98504908857484e-16	0.486374497282493	0.914	0.373	1.29579645642152e-11
2	6	Lrrc4c	7.21906495797045e-16	0.625347282795373	0.987	0.866	1.3392087403531e-11
2	6	Syngr3	1.3680958820052e-15	0.580569701138733	0.993	0.955	2.53795467070784e-11
2	6	1700019D03Rik	1.98716543161531e-15	0.604464995598783	0.848	0.328	3.68639059218957e-11
2	6	Fam163b	2.31226359072728e-15	0.576091233196639	0.921	0.433	4.28948018715818e-11
2	6	Dclk1	3.15249956159496e-15	0.576717103323872	1	1	5.84820193671481e-11
2	6	Rspo3	3.65083575975409e-15	0.683143817304125	0.993	0.731	6.77266541791981e-11
2	6	Ina	1.53507722828369e-14	0.555312414433895	1	1	2.84772176618908e-10
2	6	Pgm2l1	2.37097100603683e-14	0.613934640341341	1	1	4.39838831329893e-10
2	6	Dnm3	3.28803454311989e-14	0.543683969363237	0.96	0.657	6.09963288094171e-10
2	6	Mgst3	5.91139385653374e-14	0.588667736655523	1	0.985	1.09662267432557e-09
2	6	Resp18	6.80700275787187e-14	0.716797876458644	0.967	0.672	1.26276708161281e-09
2	6	Cyp46a1	8.57656446392813e-14	0.53040115661526	1	0.985	1.59103847370331e-09
2	6	Plcxd2	8.79838954356982e-14	0.512245190682248	0.636	0.06	1.63218924422764e-09
2	6	Rgs4	1.23699900578412e-13	0.68608725550069	1	0.836	2.29475685563012e-09
2	6	Fstl5	1.43473192943813e-13	0.488937187984683	0.768	0.209	2.66157120230067e-09
2	6	Gpr123	3.54922725116157e-13	0.711782091850106	0.987	0.701	6.58417147362983e-09
2	6	Pcsk2	2.26968532236515e-12	0.528410770161044	1	0.881	4.21049324151959e-08
2	6	Ap1s2	2.71870015553549e-12	0.679465910167263	0.887	0.433	5.04346065853388e-08
2	6	Plcxd3	7.21672918723671e-12	0.638056973971384	0.808	0.343	1.33877543152428e-07
2	6	Mpped1	1.16949789693934e-11	0.517396469626465	1	0.97	2.16953554861216e-07
2	6	Parm1	1.55928674526477e-11	0.56031465101868	1	0.866	2.89263284114067e-07
2	6	S100a10	4.38432004862017e-11	0.511432780194745	0.98	0.836	8.13335212219528e-07
2	6	Fdft1	1.03383222333448e-10	0.478011013743683	0.967	0.672	1.91786215750779e-06
2	6	Lrp1b	1.9990910659923e-08	0.552011730900495	0.934	0.687	0.000370851383652232
2	6	Impact	5.50564414415897e-08	0.484040691760126	0.98	0.97	0.00102135204518293
2	6	Gadd45g	6.76400139004843e-07	0.528100674003561	0.874	0.582	0.0125478989786788
2	7	Gm15459	5.88946932838783e-28	1.17840386930136	1	0.984	1.09255545510923e-23
2	7	Gm10123	2.23102054309082e-27	1.02543126233028	1	1	4.13876620948778e-23
2	7	Hrh3	2.57959171414246e-27	0.850134088898612	0.96	0.049	4.78540058890567e-23
2	7	Ubc	2.62349653758617e-27	1.18968345186216	1	0.967	4.8668484268761e-23
2	7	Mpped1	2.68697044301791e-27	1.42371932671917	1	0.869	4.98459886884253e-23
2	7	Hspa8	2.92262221676449e-27	0.984174449413667	1	0.984	5.4217564743198e-23
2	7	Snap25	3.00251441817701e-27	1.15518307981652	1	1	5.56996449716018e-23
2	7	Eno2	5.14257028605772e-27	0.988920046405202	0.993	1	9.53998213766568e-23
2	7	Pkm2	5.14257028605772e-27	0.712243468591211	1	1	9.53998213766568e-23
2	7	Actg1	5.57288139269425e-27	0.839296397023673	1	0.951	1.03382522715871e-22
2	7	Gm3788	8.78341235437275e-27	0.889413755674248	0.987	0.967	1.62941082585969e-22
2	7	Cyp46a1	1.00346303782408e-26	1.16195433005847	1	0.918	1.86152428146744e-22
2	7	Gm9234	1.28159961285971e-26	0.522092198116178	0.947	0.23	2.37749544181604e-22
2	7	Gm11273	1.87497647561105e-26	0.541076205435335	0.98	0.738	3.47826885990605e-22
2	7	Sqstm1	2.90636408586819e-26	1.15358217558467	1	0.951	5.39159601569407e-22
2	7	Pgrmc1	3.99031337164733e-26	1.25712880422135	1	0.951	7.40243033574295e-22
2	7	Elmo1	7.92766119004696e-26	0.806688533035063	0.947	0.131	1.47066042736561e-21
2	7	Map2k1	1.05027662758534e-25	1.07718889933823	0.993	0.869	1.94836817183357e-21
2	7	AL596130.1	1.74921870306615e-25	0.761430205355401	0.993	0.885	3.24497561605802e-21
2	7	Id2	1.91745127201801e-25	1.3647344231245	0.993	0.738	3.55706385472061e-21
2	7	Socs2	2.05379953743069e-25	1.04937273446021	0.954	0.23	3.81000352188766e-21
2	7	Ak5	5.59248832293629e-25	1.0762831584783	0.993	0.77	1.03746250878791e-20
2	7	Gm11223	1.33348625317363e-24	0.513841797762605	0.993	0.82	2.4737503482624e-20
2	7	Prnp	1.63039778635338e-24	0.698506341886858	1	1	3.02455093346415e-20
2	7	Negr1	2.27296387003106e-24	0.957694772504982	0.987	0.426	4.21657527529463e-20
2	7	Ndrg4	2.71236704585066e-24	0.886159199877887	1	1	5.03171210675755e-20
2	7	Ywhaz	2.71236704585066e-24	0.808498778047512	1	0.984	5.03171210675755e-20
2	7	Ndrg3	2.85361935374044e-24	0.898801910627964	1	1	5.29374926312389e-20
[truncated: 6,261 more rows]
