# Supplementary material for: The subiculum is a patchwork of discrete subregions
Source: eLife. 2018 Oct 30;7:e37701. doi: 10.7554/eLife.37701 (PMC6226292; doi:10.7554/eLife.37701)
Supplement: Supplementary file 3. — See tableS3.txt. [file elife-37701-supp3.txt]

Gene	Figure	Image series
Fn1	"3,6,3-S1"	72119593
S100b	"3,6,8"	79591593
Tpbg	"3,4,6"	76085743
Dlk1	"3,4,6"	71587885
Gpc3	"3,6,8"	71020431
Col5a2	"3,4,6,3-S2"	71016666
Ly6g6e	"3,4,6"	77280582
Cbln4	"3,4,6"	72283804
Myo5b	"3,3-S2"	73592538
Kcnd3	8	75147766
Syt2	8	1023
Slc17a6	"8,3-S4,8-S1"	73818754
Pcp4	"8,3-S4"	79912613
Pamr1	8	76135459
Ddit4l	3-S3	71836878
Dact2	3-S3	71064219
Slc30a3	3-S4	73788094
Nos1	3-S4	75147762
Cre	8-S1	308606176
